# Supplementary material for: The bile acid-CoA ligase, FATP5, is necessary for the synthesis of N-acyl taurines in the liver
Source: J Lipid Res. 2026 Mar 2;67(4):101012. doi: 10.1016/j.jlr.2026.101012 (PMC13050040; doi:10.1016/j.jlr.2026.101012)
Supplement: Supplemental Table S3 [file mmc2.xlsx]

## Sheet: FAAH S268D vs WT in HFD
ENSEMBL	logFC	logCPM	F	PValue	FDR	SYMBOL	GENENAME
ENSMUSG00000037443	-1.86803	5.72126	717.812	4.79792e-16	7.2583e-12	Cep85	centrosomal protein 85
ENSMUSG00000085873	3.7221	1.1678	325.334	3.92076e-13	2.96566e-09	Ttc39aos1	Ttc39a opposite strand RNA 1
ENSMUSG00000001604	-0.938268	5.78469	266.431	2.71084e-12	1.36698e-08	Tcea3	transcription elongation factor A (SII), 3
ENSMUSG00000112003	2.95516	-1.12254	161.985	5.49069e-12	2.07658e-08
ENSMUSG00000062545	-2.4359	2.70244	211.293	1.93915e-11	5.86709e-08	Tlr12	toll-like receptor 12
ENSMUSG00000023232	-2.27121	1.73843	201.453	2.95388e-11	7.44772e-08	Serinc2	serine incorporator 2
ENSMUSG00000006395	0.864725	5.90543	178.381	7.90492e-11	1.70837e-07	Hyi	hydroxypyruvate isomerase (putative)
ENSMUSG00000028519	3.11691	-0.010695	161.189	1.07025e-10	1.96994e-07	Dab1	disabled 1
ENSMUSG00000028555	2.86946	2.81265	180.635	1.18551e-10	1.96994e-07	Ttc39a	tetratricopeptide repeat domain 39A
ENSMUSG00000028657	0.670929	5.15763	167.915	1.30218e-10	1.96994e-07	Ppt1	palmitoyl-protein thioesterase 1
ENSMUSG00000040616	1.36784	3.16658	162.206	1.73211e-10	2.38212e-07	Tmem51	transmembrane protein 51
ENSMUSG00000037157	-2.76364	1.49703	152.561	3.05288e-10	3.84867e-07	Il22ra1	interleukin 22 receptor, alpha 1
ENSMUSG00000081824	1.13714	3.92368	129.298	1.08899e-09	1.26725e-06
ENSMUSG00000059291	-1.02585	2.66876	125.297	1.40191e-09	1.51487e-06	Rpl11	ribosomal protein L11
ENSMUSG00000032549	-3.08771	-0.375027	105.951	1.54074e-09	1.55389e-06	Rab6b	RAB6B, member RAS oncogene family
ENSMUSG00000034853	1.4401	4.87632	113.408	5.20479e-09	4.92113e-06	Acot11	acyl-CoA thioesterase 11
ENSMUSG00000084803	-3.49839	-0.379839	78.4325	8.87454e-09	7.8973e-06	5830444B04Rik	RIKEN cDNA 5830444B04 gene
ENSMUSG00000093617	2.93516	0.564688	98.0073	1.0541e-08	8.8027e-06	4933438K21Rik	RIKEN cDNA 4933438K21 gene
ENSMUSG00000058064	1.72319	1.9987	95.9871	1.13679e-08	8.8027e-06	Gm10036	ribosomal protein L11 pseudogene
ENSMUSG00000028860	-1.59657	2.05129	95.6968	1.16376e-08	8.8027e-06	Sytl1	synaptotagmin-like 1
ENSMUSG00000028832	-1.63342	0.768127	87.5886	2.36393e-08	1.70293e-05	Stmn1	stathmin 1
ENSMUSG00000047281	-2.10474	-0.733437	78.0473	3.36102e-08	2.31116e-05	Sfn	stratifin
ENSMUSG00000070687	7.68646	-0.449645	167.224	4.76123e-08	3.13164e-05	Htr1d	5-hydroxytryptamine (serotonin) receptor 1D
ENSMUSG00000028989	1.96438	-0.29579	76.7189	6.30951e-08	3.97709e-05	Angptl7	angiopoietin-like 7
ENSMUSG00000078552	-1.70087	-0.0840436	75.8145	7.30047e-08	4.38993e-05	Dcdc2b	doublecortin domain containing 2b
ENSMUSG00000028838	1.15199	4.01129	75.4922	7.54483e-08	4.38993e-05	Extl1	exostosin-like glycosyltransferase 1
ENSMUSG00000034783	1.17546	1.99115	74.1143	7.98661e-08	4.47487e-05	Cd207	CD207 antigen
ENSMUSG00000028896	0.689613	2.73393	73.2682	8.67464e-08	4.6682e-05	Rcc1	regulator of chromosome condensation 1
ENSMUSG00000091867	0.701686	3.36202	72.9555	8.94882e-08	4.6682e-05	Cyp2a22	cytochrome P450, family 2, subfamily a, polypeptide 22
ENSMUSG00000037622	-0.732662	6.09254	71.0173	1.08986e-07	5.49582e-05	Wdtc1	WD and tetratricopeptide repeats 1
ENSMUSG00000047719	0.883112	3.96304	66.8054	1.70049e-07	8.29841e-05	Ubiad1	UbiA prenyltransferase domain containing 1
ENSMUSG00000066071	1.34371	7.42905	74.5254	1.81875e-07	8.59816e-05	Cyp4a12a	cytochrome P450, family 4, subfamily a, polypeptide 12a
ENSMUSG00000028919	-0.969068	4.29177	62.3663	2.81488e-07	0.000129041	Arhgef19	Rho guanine nucleotide exchange factor 19
ENSMUSG00000015224	-1.08172	3.68495	61.6379	3.02905e-07	0.000134775	Cyp2j9	cytochrome P450, family 2, subfamily j, polypeptide 9
ENSMUSG00000050989	0.655915	1.77067	53.5691	8.1e-07	0.000350105	Selenon	selenoprotein N
ENSMUSG00000110331	0.565681	2.77516	53.0386	8.66347e-07	0.000364058
ENSMUSG00000112907	2.69949	-0.0103095	49.6652	1.23934e-06	0.000506723
ENSMUSG00000009863	0.378544	7.69102	49.4621	1.39338e-06	0.000554711	Sdhb	succinate dehydrogenase complex, subunit B, iron sulfur (Ip)
ENSMUSG00000003644	0.523091	4.28556	46.9864	1.96684e-06	0.000762932	Rps6ka1	ribosomal protein S6 kinase polypeptide 1
ENSMUSG00000028538	-0.309561	5.97543	42.8992	3.58149e-06	0.00135452	St3gal3	ST3 beta-galactoside alpha-2,3-sialyltransferase 3
ENSMUSG00000006218	1.72912	1.75213	43.917	3.71044e-06	0.00136906	Fam131c	family with sequence similarity 131, member C
ENSMUSG00000073728	1.62889	-0.113355	40.7949	5.23867e-06	0.00188692	Tmem51os1	Tmem51 opposite strand 1
ENSMUSG00000028601	-0.332957	7.34419	39.2842	6.3052e-06	0.00221826	Echdc2	enoyl Coenzyme A hydratase domain containing 2
ENSMUSG00000024998	0.303015	4.86464	38.6188	7.02514e-06	0.00241537	Plce1	phospholipase C, epsilon 1
ENSMUSG00000037366	-0.29764	6.96087	38.1434	7.59517e-06	0.00255333	Pafah2	platelet-activating factor acetylhydrolase 2
ENSMUSG00000064655	-1.07327	2.2106	37.4626	8.51377e-06	0.00279992	Gm25788	predicted gene, 25788
ENSMUSG00000028672	0.433381	7.64463	37.1503	8.95969e-06	0.00288388	Hmgcl	3-hydroxy-3-methylglutaryl-Coenzyme A lyase
ENSMUSG00000062328	0.3919	4.14752	35.8673	1.11435e-05	0.00351207	Rpl17	ribosomal protein L17
ENSMUSG00000028910	0.314301	4.81022	33.6489	1.64576e-05	0.00508103	Mecr	mitochondrial trans-2-enoyl-CoA reductase
ENSMUSG00000029797	0.920685	1.61329	33.444	1.71014e-05	0.00517419	Sspo	SCO-spondin
ENSMUSG00000028803	-0.452433	3.43929	33.113	1.81332e-05	0.00537881	Nipal3	NIPA-like domain containing 3
ENSMUSG00000028907	0.395393	3.69052	32.0515	2.20341e-05	0.00641021	Utp11	UTP11 small subunit processome component
ENSMUSG00000082065	1.34866	0.364124	31.9215	2.29328e-05	0.0065458
ENSMUSG00000028619	-0.408048	3.51258	31.0767	2.64536e-05	0.00741093	Tceanc2	transcription elongation factor A (SII) N-terminal and central domain containing 2
ENSMUSG00000037553	-0.32098	3.97542	30.3117	3.06129e-05	0.00842022	Zdhhc18	zinc finger, DHHC domain containing 18
ENSMUSG00000073835	1.21117	1.59975	30.0916	3.19991e-05	0.00864433
ENSMUSG00000029001	-2.19192	0.920176	31.5545	3.26289e-05	0.00865983	Fbxo44	F-box protein 44
ENSMUSG00000020142	-0.896117	2.20644	29.688	3.45924e-05	0.00902266	Slc1a4	solute carrier family 1 (glutamate/neutral amino acid transporter), member 4
ENSMUSG00000019055	-0.310485	5.55559	28.8696	4.05859e-05	0.0104065	Plod1	procollagen-lysine, 2-oxoglutarate 5-dioxygenase 1
ENSMUSG00000028790	-0.40247	4.37874	28.5444	4.33073e-05	0.0108416	Khdrbs1	KH domain containing, RNA binding, signal transduction associated 1
ENSMUSG00000028843	-0.600211	2.00353	28.5011	4.37162e-05	0.0108416	Sh3bgrl3	SH3 domain binding glutamic acid-rich protein-like 3
ENSMUSG00000050856	0.299276	5.70747	28.2865	4.56056e-05	0.0111278	Atp5me	ATP synthase membrane subunit e
ENSMUSG00000019590	0.593435	2.67271	28.176	4.66487e-05	0.0112016	Cyb561	cytochrome b-561
ENSMUSG00000070343	-0.434157	4.97976	27.2659	5.61439e-05	0.013271	Gm10288	ribosomal protein L11 pseudogene
ENSMUSG00000009647	-0.276546	4.40269	26.8437	6.12767e-05	0.0138475	Mcu	mitochondrial calcium uniporter
ENSMUSG00000028800	-0.600233	2.13097	26.8177	6.16455e-05	0.0138475	Hdac1	histone deacetylase 1
ENSMUSG00000038173	-0.939507	1.82033	26.8185	6.16606e-05	0.0138475	Enpp6	ectonucleotide pyrophosphatase/phosphodiesterase 6
ENSMUSG00000117145	0.534033	2.20134	26.7706	6.22441e-05	0.0138475
ENSMUSG00000028675	-0.319486	5.22679	26.4083	6.71158e-05	0.0147149	Pnrc2	proline-rich nuclear receptor coactivator 2
ENSMUSG00000040828	1.01206	0.402722	26.2946	6.93308e-05	0.014826	Catsperd	cation channel sperm associated auxiliary subunit delta
ENSMUSG00000070713	0.732862	1.7957	26.241	6.95827e-05	0.014826	Hmgn2-ps	high mobility group nucleosomal binding domain 2, pseudogene
ENSMUSG00000039809	-0.507207	4.54598	25.9109	7.45615e-05	0.0156662	Gabbr2	gamma-aminobutyric acid type B receptor subunit 2
ENSMUSG00000055401	-0.418122	4.42876	25.7953	7.64203e-05	0.0158368	Fbxo6	F-box protein 6
ENSMUSG00000078495	-1.54743	0.513428	25.6826	7.95624e-05	0.0162651	Zfp984	zinc finger protein 984
ENSMUSG00000038539	-0.568023	6.39437	25.1115	9.70289e-05	0.0195714	Atf5	activating transcription factor 5
ENSMUSG00000086938	-1.16882	2.23761	25.2844	9.91146e-05	0.019729	4930481A15Rik	RIKEN cDNA 4930481A15 gene
ENSMUSG00000016356	0.733971	1.1106	23.4795	0.000127272	0.024876	Col20a1	collagen, type XX, alpha 1
ENSMUSG00000079037	0.275609	5.41505	23.4369	0.00012826	0.024876	Prnp	prion protein
ENSMUSG00000040213	0.399148	7.20486	23.3714	0.000130176	0.0249279	Kyat3	kynurenine aminotransferase 3
ENSMUSG00000006782	0.242454	3.80334	23.0681	0.00013948	0.0263758	Cnp	2',3'-cyclic nucleotide 3' phosphodiesterase
ENSMUSG00000111759	1.14987	-0.142515	23.0632	0.000142616	0.0265852	Gm4800	retinoblastoma binding protein 4 pseudogene
ENSMUSG00000052974	0.326911	9.8082	22.9251	0.000144103	0.0265852	Cyp2f2	cytochrome P450, family 2, subfamily f, polypeptide 2
ENSMUSG00000067144	0.509559	5.34874	22.8219	0.000147555	0.0268942	Slc22a7	solute carrier family 22 (organic anion transporter), member 7
ENSMUSG00000062585	0.506402	2.67646	22.4967	0.000159088	0.028651	Cnr2	cannabinoid receptor 2
ENSMUSG00000075010	0.32305	5.37742	22.087	0.000174973	0.0311411	AW112010	expressed sequence AW112010
ENSMUSG00000029822	-0.772917	2.93405	21.9595	0.000180473	0.0317465	Osbpl3	oxysterol binding protein-like 3
ENSMUSG00000027692	0.54694	2.25299	21.8821	0.000183667	0.031937	Tnik	TRAF2 and NCK interacting kinase
ENSMUSG00000057228	0.358444	6.99928	21.7754	0.000188273	0.0323658	Aadat	aminoadipate aminotransferase
ENSMUSG00000058624	0.277991	5.5661	21.5917	0.000196641	0.0334245	Gda	guanine deaminase
ENSMUSG00000088252	-0.773726	1.47661	21.5483	0.000199029	0.0334545	Snord13	small nucleolar RNA, C/D box 13
ENSMUSG00000023044	-0.715375	5.09166	22.483	0.000204612	0.0340151	Csad	cysteine sulfinic acid decarboxylase
ENSMUSG00000005469	-0.267684	5.19792	21.3739	0.000207102	0.0340547	Prkaca	protein kinase, cAMP dependent, catalytic, alpha
ENSMUSG00000110298	1.33688	0.0168278	21.34	0.00021335	0.0347049
ENSMUSG00000000739	1.63929	5.25396	24.2454	0.000216054	0.034771	Sult5a1	sulfotransferase family 5A, member 1
ENSMUSG00000000552	-0.759369	1.41657	21.008	0.000226588	0.0360824	Zfp385a	zinc finger protein 385A
ENSMUSG00000056204	0.281778	6.63285	20.8456	0.000235142	0.0366854	Pgpep1	pyroglutamyl-peptidase I
ENSMUSG00000019478	-0.291561	3.98667	20.8344	0.000235792	0.0366854	Rab4a	RAB4A, member RAS oncogene family
ENSMUSG00000028167	0.368365	3.81679	20.8021	0.00023765	0.0366854	Bdh2	3-hydroxybutyrate dehydrogenase, type 2
ENSMUSG00000050663	1.2826	1.98512	21.5387	0.000240104	0.0366898	Trhde	TRH-degrading enzyme
ENSMUSG00000028573	0.180494	7.10191	20.604	0.000249354	0.0377223	Fggy	FGGY carbohydrate kinase domain containing
ENSMUSG00000077505	-0.629545	1.90868	20.2811	0.000270057	0.0400782	Gm24233	predicted gene, 24233
ENSMUSG00000033715	0.285734	8.92022	20.2757	0.000270226	0.0400782	Akr1c14	aldo-keto reductase family 1, member C14
ENSMUSG00000006392	-0.261436	4.78607	20.2281	0.000273413	0.0401573	Med8	mediator complex subunit 8
ENSMUSG00000073842	0.925598	10.3131	21.5098	0.000290582	0.0416054	Mup7	major urinary protein 7
ENSMUSG00000056116	0.284412	6.11139	19.9425	0.000293413	0.0416054	H2-T22	histocompatibility 2, T region locus 22
ENSMUSG00000063229	-0.301186	8.63848	19.8977	0.000296702	0.0416054	Ldha	lactate dehydrogenase A
ENSMUSG00000032224	0.621643	1.14008	19.8966	0.000297228	0.0416054	Fam81a	family with sequence similarity 81, member A
ENSMUSG00000108521	-1.0009	-0.339621	19.9972	0.000297689	0.0416054
ENSMUSG00000055850	0.207057	6.34527	19.8562	0.000299774	0.0416054	Rnf181	ring finger protein 181
ENSMUSG00000097141	1.66178	4.04079	22.2645	0.000311734	0.0428719	Gm10524	predicted gene 10524
ENSMUSG00000110935	-0.684519	2.53281	19.6507	0.000315649	0.0429274	Gm8834	glutathione S-transferase, mu 3 pseudogene
ENSMUSG00000082691	-0.713114	1.12803	19.6297	0.000317812	0.0429274
ENSMUSG00000111771	-1.05915	0.755123	19.5294	0.00032671	0.0433464
ENSMUSG00000111013	1.88041	1.04472	20.094	0.000328608	0.0433464	Gm32468	predicted gene, 32468
ENSMUSG00000065637	-0.765008	2.22668	19.4799	0.00032951	0.0433464	Gm26397	predicted gene, 26397
ENSMUSG00000019935	-0.97301	4.58807	20.9106	0.00035244	0.0459631	Slc17a8	solute carrier family 17 (sodium-dependent inorganic phosphate cotransporter), member 8
ENSMUSG00000039934	0.35246	6.05174	19.0112	0.000370882	0.0479547	Gsap	gamma-secretase activating protein
ENSMUSG00000010307	-0.489061	2.5861	18.8591	0.000385667	0.0493398	Tmem86a	transmembrane protein 86A
ENSMUSG00000020937	1.58792	1.41779	19.812	0.000388117	0.0493398	Plcd3	phospholipase C, delta 3
ENSMUSG00000031173	0.242025	9.0686	18.7175	0.000399841	0.0504066	Otc	ornithine transcarbamylase
ENSMUSG00000024899	0.398473	7.88113	18.6728	0.000404465	0.0505682	Papss2	3'-phosphoadenosine 5'-phosphosulfate synthase 2
ENSMUSG00000028974	-0.289462	3.76167	18.6179	0.000410256	0.0508718	Dffa	DNA fragmentation factor, alpha subunit
ENSMUSG00000064945	-0.946834	3.11591	19.1924	0.000436013	0.0530292	Rny3	RNA, Y3 small cytoplasmic (associated with Ro protein)
ENSMUSG00000116472	0.443172	2.19947	18.3792	0.000436515	0.0530292
ENSMUSG00000052914	0.310382	6.76385	18.3634	0.000438171	0.0530292	Cyp2j6	cytochrome P450, family 2, subfamily j, polypeptide 6
ENSMUSG00000022762	0.770771	2.40013	18.3257	0.000442619	0.0531424	Ncam2	neural cell adhesion molecule 2
ENSMUSG00000050103	0.169969	6.63772	18.2114	0.000455858	0.054301	Agmo	alkylglycerol monooxygenase
ENSMUSG00000026295	0.187492	6.35554	18.0671	0.000473399	0.0558383	Spp2	secreted phosphoprotein 2
ENSMUSG00000028862	-1.26716	0.853224	18.0484	0.000478762	0.0558383	Map3k6	mitogen-activated protein kinase kinase kinase 6
ENSMUSG00000040183	1.13756	-0.392563	18.0864	0.0004827	0.0558383	Ankrd6	ankyrin repeat domain 6
ENSMUSG00000038217	0.417161	6.42658	17.9864	0.000483529	0.0558383	Tlcd2	TLC domain containing 2
ENSMUSG00000029022	-1.4832	3.36021	19.5758	0.000517619	0.0593223	Miip	migration and invasion inhibitory protein
ENSMUSG00000020321	0.198141	9.23079	17.5909	0.000536819	0.0609194	Mdh1	malate dehydrogenase 1, NAD (soluble)
ENSMUSG00000000682	-0.566681	1.51215	17.5744	0.000539608	0.0609194	Cd52	CD52 antigen
ENSMUSG00000035885	0.228061	6.7778	17.5316	0.000545363	0.061113	Cox8a	cytochrome c oxidase subunit 8A
ENSMUSG00000028970	0.790544	0.819885	17.4576	0.000558193	0.0620908	Abcb1b	ATP-binding cassette, sub-family B member 1B
ENSMUSG00000029499	0.213669	7.01341	17.3531	0.000571994	0.0623096	Pxmp2	peroxisomal membrane protein 2
ENSMUSG00000030382	0.239605	10.1878	17.3485	0.0005727	0.0623096	Slc27a5	solute carrier family 27 (fatty acid transporter), member 5
ENSMUSG00000105263	1.6343	7.53185	19.4541	0.000579759	0.0623096
ENSMUSG00000022129	0.951087	2.00381	17.5201	0.000580686	0.0623096	Dct	dopachrome tautomerase
ENSMUSG00000117438	0.377952	1.88301	17.298	0.000580755	0.0623096	Rpsa-ps7	ribosomal protein SA, pseudogene 7
ENSMUSG00000106352	-0.29508	3.96887	17.2523	0.000587703	0.0626111	5033403H07Rik	RIKEN cDNA 5033403H07 gene
ENSMUSG00000064340	-0.698348	1.9167	17.1396	0.000606095	0.0636778
ENSMUSG00000039202	-0.427405	7.23164	17.1191	0.000609127	0.0636778	Abhd2	abhydrolase domain containing 2
ENSMUSG00000078688	1.46589	7.26787	19.1887	0.000610344	0.0636778	Mup2	major urinary protein 2
ENSMUSG00000107552	-0.648781	0.244613	17.1101	0.000616002	0.0637151
ENSMUSG00000023959	0.585183	1.84758	17.0388	0.000622775	0.0637151	Clic5	chloride intracellular channel 5
ENSMUSG00000090145	0.206972	5.90883	17.0338	0.000623337	0.0637151	Ugt1a6b	UDP glucuronosyltransferase 1 family, polypeptide A6B
ENSMUSG00000097122	0.83667	0.726355	17.0017	0.000630344	0.0637637
ENSMUSG00000049760	0.19202	5.61696	16.9814	0.000632242	0.0637637	Micos13	mitochondrial contact site and cristae organizing system subunit 13
ENSMUSG00000095789	0.743609	0.132294	16.8836	0.00065387	0.0655082	Nupr2	nuclear protein transcriptional regulator 2
ENSMUSG00000083626	0.35409	3.22699	16.7574	0.000672006	0.0665758
ENSMUSG00000033191	0.284598	4.09082	16.7499	0.000673327	0.0665758	Tie1	tyrosine kinase with immunoglobulin-like and EGF-like domains 1
ENSMUSG00000089873	0.883542	7.90691	17.8917	0.000722892	0.0707382	Mup13	major urinary protein 13
ENSMUSG00000110277	0.353989	3.22656	16.4815	0.000724776	0.0707382	Gm45871	predicted gene 45871
ENSMUSG00000019906	0.262185	4.63439	16.4451	0.000732008	0.070986	Lin7a	lin-7 homolog A, crumbs cell polarity complex component
ENSMUSG00000017428	-0.272364	5.24635	16.3398	0.000753594	0.0726138	Psmd11	proteasome (prosome, macropain) 26S subunit, non-ATPase, 11
ENSMUSG00000080059	0.873372	-0.325048	16.3526	0.000764876	0.0728639	Rps19-ps3	ribosomal protein S19, pseudogene 3
ENSMUSG00000025350	0.359617	3.75357	16.2715	0.000768025	0.0728639	Rdh5	retinol dehydrogenase 5
ENSMUSG00000083380	0.268821	4.54664	16.2591	0.000770638	0.0728639	Ndufb4c	NADH:ubiquinone oxidoreductase subunit B4C
ENSMUSG00000041625	-0.213125	6.33177	16.2039	0.000782509	0.0735267	Ggact	gamma-glutamylamine cyclotransferase
ENSMUSG00000024913	-0.387634	5.71176	16.1005	0.000805345	0.0752053	Lrp5	low density lipoprotein receptor-related protein 5
ENSMUSG00000009092	1.49325	1.81765	17.0644	0.000816386	0.0757686	Derl3	Der1-like domain family, member 3
ENSMUSG00000031232	0.193971	6.74823	16.0231	0.000822913	0.0759087	Magt1	magnesium transporter 1
ENSMUSG00000059897	0.374348	2.73904	15.9285	0.000845093	0.0774822	Zfp930	zinc finger protein 930
ENSMUSG00000066026	0.33458	7.26198	15.883	0.000855821	0.0779931	Dhrs3	dehydrogenase/reductase 3
ENSMUSG00000057074	0.394681	7.32296	15.8083	0.000873966	0.0790637	Ces1g	carboxylesterase 1G
ENSMUSG00000040026	-0.594945	1.14083	15.7977	0.000878021	0.0790637	Saa3	serum amyloid A 3
ENSMUSG00000078674	1.55408	6.17301	17.588	0.000883932	0.079125	Mup18	major urinary protein 18
ENSMUSG00000029727	0.207893	7.48508	15.6846	0.000904963	0.0803948	Cyp3a13	cytochrome P450, family 3, subfamily a, polypeptide 13
ENSMUSG00000056973	0.319479	8.98837	15.6698	0.000908746	0.0803948	Ces1d	carboxylesterase 1D
ENSMUSG00000015869	-0.197034	5.35354	15.6318	0.00091857	0.0807915	Prpsap1	phosphoribosyl pyrophosphate synthetase-associated protein 1
ENSMUSG00000066357	-0.265343	4.12902	15.5966	0.000927802	0.0811317	Wdr6	WD repeat domain 6
ENSMUSG00000078686	1.3711	6.35194	17.3026	0.000939141	0.0813274	Mup9	major urinary protein 9
ENSMUSG00000040945	-0.257079	4.31941	15.5475	0.000940791	0.0813274	Rcc2	regulator of chromosome condensation 2
ENSMUSG00000074829	0.234717	4.89771	15.52	0.000948136	0.0814966	2010315B03Rik	RIKEN cDNA 2010315B03 gene
ENSMUSG00000055093	-0.290809	2.9198	15.471	0.00096154	0.0821793	Rps27a-ps3	ribosomal protein S27A, pseudogene 3
ENSMUSG00000054619	0.270111	8.1169	15.4509	0.000966943	0.0821793	Tmt1a	thiol methyltransferase 1A1
ENSMUSG00000026270	-0.292675	4.0032	15.3179	0.00100435	0.0848818	Capn10	calpain 10
ENSMUSG00000107096	0.456456	2.09449	15.2845	0.00101425	0.0852425
ENSMUSG00000070583	-1.07879	1.06218	15.2353	0.0010495	0.0873298	Fv1	Friend virus susceptibility 1
ENSMUSG00000069835	-0.25945	3.13035	15.1608	0.00105064	0.0873298	Sat2	spermidine/spermine N1-acetyl transferase 2
ENSMUSG00000063445	0.367929	2.60054	15.14	0.00105701	0.0873798	Nmral1	NmrA-like family domain containing 1
ENSMUSG00000006445	-1.02531	4.57441	16.2604	0.00112104	0.0915632	Epha2	Eph receptor A2
ENSMUSG00000025997	0.806627	0.33517	14.9228	0.00113027	0.0915632	Ikzf2	IKAROS family zinc finger 2
ENSMUSG00000032115	0.335282	7.89859	14.905	0.00113098	0.0915632	Hyou1	hypoxia up-regulated 1
ENSMUSG00000025815	-0.296782	6.78833	14.8835	0.00113807	0.0915632	Dhtkd1	dehydrogenase E1 and transketolase domain containing 1
ENSMUSG00000031441	0.677793	4.4194	15.479	0.00115215	0.0915632	Atp11a	ATPase, class VI, type 11A
ENSMUSG00000003992	0.613129	0.851113	14.8426	0.00115348	0.0915632	Ssbp2	single-stranded DNA binding protein 2
ENSMUSG00000029068	0.176588	6.61836	14.8369	0.00115354	0.0915632	Ccnl2	cyclin L2
ENSMUSG00000078570	0.27968	2.93279	14.8299	0.00115604	0.0915632	1110065P20Rik	RIKEN cDNA 1110065P20 gene
ENSMUSG00000040883	0.205682	7.85635	14.7815	0.00117227	0.0923653	Tmem205	transmembrane protein 205
ENSMUSG00000038517	0.369341	1.86956	14.6632	0.00121385	0.0945776	Tbkbp1	TBK1 binding protein 1
ENSMUSG00000104459	-0.462535	1.88792	14.6344	0.00122435	0.0945776
ENSMUSG00000090673	-0.299102	3.06095	14.6228	0.00122793	0.0945776
ENSMUSG00000118012	1.23667	5.47802	16.1585	0.00123143	0.0945776
ENSMUSG00000031157	-0.314387	4.13668	14.6067	0.00123366	0.0945776	Pqbp1	polyglutamine binding protein 1
ENSMUSG00000000305	-0.679428	0.61351	14.6044	0.00123786	0.0945776	Cdh4	cadherin 4
ENSMUSG00000029456	0.211831	5.34705	14.5652	0.0012487	0.09465	Acad10	acyl-Coenzyme A dehydrogenase family, member 10
ENSMUSG00000037580	0.202723	7.1607	14.558	0.00125132	0.09465	Gch1	GTP cyclohydrolase 1
ENSMUSG00000021474	0.295635	7.17322	14.4534	0.00129035	0.096994	Sfxn1	sideroflexin 1
ENSMUSG00000006390	0.259554	4.59767	14.4409	0.00129513	0.096994	Elovl1	ELOVL fatty acid elongase 1
ENSMUSG00000065353	-1.11431	5.67561	15.7903	0.00132042	0.0984005	Snora73b	small nucleolar RNA, H/ACA box 73b
ENSMUSG00000029771	0.490599	4.00144	14.351	0.00134374	0.0996479	Irf5	interferon regulatory factor 5
ENSMUSG00000036040	0.327697	3.36181	14.2147	0.00138471	0.102185	Adamtsl2	ADAMTS-like 2
ENSMUSG00000056133	-0.555623	0.971913	14.1757	0.00140643	0.103284	Unc93a2	unc-93 homolog A2
ENSMUSG00000045868	0.582842	1.78192	14.1293	0.00142075	0.103831	Gvin1	GTPase, very large interferon inducible 1
ENSMUSG00000051435	-0.433217	1.48266	14.111	0.00142889	0.103924	Fhad1	forkhead-associated phosphopeptide binding domain 1
ENSMUSG00000053749	-0.921312	-0.757817	14.0108	0.0014773	0.106931	Gm9920	predicted gene 9920
ENSMUSG00000022354	0.174204	6.98773	13.9685	0.00148994	0.107333	Ndufb9	NADH:ubiquinone oxidoreductase subunit B9
ENSMUSG00000032383	0.213832	7.37289	13.9267	0.00150871	0.108169	Ppib	peptidylprolyl isomerase B
ENSMUSG00000026932	-0.189018	5.08101	13.8799	0.00153006	0.109183	Nacc2	nucleus accumbens associated 2, BEN and BTB (POZ) domain containing
ENSMUSG00000038576	0.713017	4.28112	14.4356	0.00158157	0.11188	Susd4	sushi domain containing 4
ENSMUSG00000028673	-0.181624	5.99107	13.7674	0.00158265	0.11188	Fuca1	fucosidase, alpha-L- 1, tissue
ENSMUSG00000058690	0.134579	6.13354	13.7254	0.00160285	0.1127	Ccser2	coiled-coil serine rich 2
ENSMUSG00000078673	1.34057	7.30982	15.11	0.00161436	0.1127	Mup19	major urinary protein 19
ENSMUSG00000020857	0.3428	2.39102	13.6931	0.00161883	0.1127	Nme2	NME/NM23 nucleoside diphosphate kinase 2
ENSMUSG00000051817	-0.559879	1.07426	13.6856	0.00162404	0.1127	Sox12	SRY (sex determining region Y)-box 12
ENSMUSG00000038599	0.842177	2.2726	13.8615	0.00163529	0.112962	Capn8	calpain 8
ENSMUSG00000046402	0.380566	2.36145	13.4692	0.00173257	0.119138	Rbp1	retinol binding protein 1, cellular
ENSMUSG00000025781	0.152789	7.45356	13.3851	0.00177723	0.121656	Atp5f1c	ATP synthase F1 subunit gamma
ENSMUSG00000028850	-0.490127	1.95881	13.3657	0.00178835	0.121866	Gpatch3	G patch domain containing 3
ENSMUSG00000028669	-0.24645	4.18708	13.3091	0.00181902	0.122925	Pithd1	PITH (C-terminal proteasome-interacting domain of thioredoxin-like) domain containing 1
ENSMUSG00000061825	0.664755	5.36705	14.0659	0.00182166	0.122925	Ces2c	carboxylesterase 2C
ENSMUSG00000034041	0.83936	-0.779562	13.3419	0.00182973	0.122925	Lyl1	lymphoblastomic leukemia 1
ENSMUSG00000026584	-0.191468	5.03187	13.2722	0.00183968	0.122925	Scyl3	SCY1-like 3 (S. cerevisiae)
ENSMUSG00000004098	-0.452874	5.13613	13.4364	0.00184453	0.122925	Col5a3	collagen, type V, alpha 3
ENSMUSG00000028581	-0.266013	3.45292	13.2386	0.00185883	0.123335	Laptm5	lysosomal-associated protein transmembrane 5
ENSMUSG00000037752	-0.399121	2.85476	13.1425	0.00191467	0.126206	Xkr8	X-linked Kx blood group related 8
ENSMUSG00000030615	0.219613	4.51957	13.1284	0.00192285	0.126206	Tmem126a	transmembrane protein 126A
ENSMUSG00000023019	-0.347846	8.33127	13.1211	0.00192713	0.126206	Gpd1	glycerol-3-phosphate dehydrogenase 1 (soluble)
ENSMUSG00000028920	-0.243316	3.69265	13.0869	0.00194765	0.126624	Fbxo42	F-box protein 42
ENSMUSG00000064427	-0.627691	0.725102	13.0958	0.00195025	0.126624	Gm22748	predicted gene, 22748
ENSMUSG00000014763	0.196916	5.32097	13.027	0.00198392	0.127692	Fam120b	family with sequence similarity 120, member B
ENSMUSG00000078496	-2.17995	1.60633	14.0804	0.00201015	0.127692	Zfp982	zinc finger protein 982
ENSMUSG00000046341	-0.993369	-0.0477774	13.0097	0.00201532	0.127692
ENSMUSG00000073834	0.890082	9.86529	13.9285	0.00201737	0.127692	Mup11	major urinary protein 11
ENSMUSG00000068243	-0.517585	1.7205	12.9722	0.00201896	0.127692
ENSMUSG00000022098	-0.20816	6.86543	12.9669	0.00202117	0.127692	Bmp1	bone morphogenetic protein 1
ENSMUSG00000003038	0.400023	2.91907	12.9599	0.00202578	0.127692	Hmgn2	high mobility group nucleosomal binding domain 2
ENSMUSG00000032353	0.370727	3.83813	12.9328	0.00204278	0.128229	Tmed3	transmembrane p24 trafficking protein 3
ENSMUSG00000092008	-0.768773	2.22712	12.9521	0.00211386	0.132143	Cyp2c69	cytochrome P450, family 2, subfamily c, polypeptide 69
ENSMUSG00000009575	0.169574	5.90145	12.8092	0.00212274	0.132152	Cbx5	chromobox 5
ENSMUSG00000039958	0.337485	5.26374	12.7724	0.00214724	0.133129	Etfbkmt	electron transfer flavoprotein beta subunit lysine methyltransferase
ENSMUSG00000044072	0.388505	1.6846	12.7331	0.00217459	0.134274	Eml6	echinoderm microtubule associated protein like 6
ENSMUSG00000070737	-0.359367	2.29936	12.683	0.00220859	0.135819	Tmem35b	transmembrane protein 35B
ENSMUSG00000022346	-1.41932	2.11716	13.3362	0.00227338	0.139238	Myc	myelocytomatosis oncogene
ENSMUSG00000055707	-0.279377	2.30276	12.5471	0.00230482	0.140594	Klhl26	kelch-like 26
ENSMUSG00000057375	-0.225462	4.69705	12.5234	0.00232167	0.141053	Yipf1	Yip1 domain family, member 1
ENSMUSG00000090136	0.337172	4.23629	12.496	0.00234178	0.141706
ENSMUSG00000020774	0.298582	4.21236	12.405	0.0024101	0.145259	Aspa	aspartoacylase
ENSMUSG00000116562	-0.812617	-0.274476	12.3892	0.00244319	0.146354
ENSMUSG00000046671	-0.172439	6.16673	12.3562	0.00244761	0.146354	Mtfr1l	mitochondrial fission regulator 1-like
ENSMUSG00000061292	-0.550183	4.81595	12.7184	0.00246603	0.146437	Cyp3a59	cytochrome P450, family 3, subfamily a, polypeptide 59
ENSMUSG00000022956	0.162589	6.03088	12.3295	0.00246837	0.146437	Atp5po	ATP synthase peripheral stalk subunit OSCP
ENSMUSG00000064141	0.494006	1.29341	12.2993	0.00249377	0.147335	Zfp69	zinc finger protein 69
ENSMUSG00000015837	-0.175926	8.14384	12.2857	0.00250297	0.147335	Sqstm1	sequestosome 1
ENSMUSG00000073079	0.240065	4.06573	12.2234	0.00255317	0.148783	Srp54a	signal recognition particle 54A
ENSMUSG00000030342	-0.442448	2.7754	12.2198	0.00255631	0.148783	Cd9	CD9 antigen
ENSMUSG00000001663	0.306405	7.66332	12.2185	0.00255709	0.148783	Gstt1	glutathione S-transferase, theta 1
ENSMUSG00000027495	-0.151852	6.42883	12.1909	0.0025797	0.149524	Fam210b	family with sequence similarity 210, member B
ENSMUSG00000033386	-0.175776	4.92254	12.1587	0.0026063	0.150113	Frrs1	ferric-chelate reductase 1
ENSMUSG00000085241	-0.728773	2.16168	12.2003	0.00261279	0.150113	Snhg3	small nucleolar RNA host gene 3
ENSMUSG00000112774	-0.657956	3.41541	12.4081	0.00261964	0.150113	Gm36041	predicted gene, 36041
ENSMUSG00000036751	0.157287	7.22374	12.0889	0.00266515	0.152145	Cox6b1	cytochrome c oxidase, subunit 6B1
ENSMUSG00000051504	0.773699	-0.291691	12.0769	0.00270292	0.153721	Siglech	sialic acid binding Ig-like lectin H
ENSMUSG00000092116	0.395912	1.96681	12.0225	0.00272325	0.154297
ENSMUSG00000028651	-0.242862	2.90467	12.0079	0.00273557	0.154417	Ppie	peptidylprolyl isomerase E (cyclophilin E)
ENSMUSG00000066362	0.514767	2.67637	11.9802	0.00276004	0.154565	Rps13-ps1	ribosomal protein S13, pseudogene 1
ENSMUSG00000078584	-0.163047	6.46407	11.9767	0.00276288	0.154565	AU022252	expressed sequence AU022252
ENSMUSG00000026768	0.305514	3.98199	11.97	0.00276885	0.154565	Itga8	integrin alpha 8
ENSMUSG00000043789	-0.377954	4.61528	11.9502	0.00278653	0.15498	Vwce	von Willebrand factor C and EGF domains
ENSMUSG00000049038	0.448353	2.15418	11.924	0.00281068	0.155511	Mterf2	mitochondrial transcription termination factor 2
ENSMUSG00000001211	-0.163666	7.76804	11.9168	0.00281663	0.155511	Agpat3	1-acylglycerol-3-phosphate O-acyltransferase 3
ENSMUSG00000030004	0.582412	2.4333	11.8892	0.00284251	0.155995	Nat8	N-acetyltransferase 8 (GCN5-related)
ENSMUSG00000110537	1.7632	4.72176	13.009	0.00284882	0.155995	Gm4316	predicted gene 4316
ENSMUSG00000092819	-1.15672	0.455384	11.9439	0.00285633	0.155995	Gm23639	predicted gene, 23639
ENSMUSG00000073437	0.433669	0.979064	11.8605	0.00287089	0.156226	D330041H03Rik	RIKEN cDNA D330041H03 gene
ENSMUSG00000071719	1.00269	0.662059	11.8544	0.00288362	0.156356	Nalf2	NALCN channel auxiliary factor 2
ENSMUSG00000037710	0.20371	6.76348	11.8252	0.00290118	0.156747	Cisd1	CDGSH iron sulfur domain 1
ENSMUSG00000018287	-0.209212	4.15992	11.7662	0.00295718	0.158659	Spag7	sperm associated antigen 7
ENSMUSG00000025204	0.189476	6.24418	11.7496	0.00297312	0.158659	Ndufb8	NADH:ubiquinone oxidoreductase subunit B8
ENSMUSG00000032827	0.281222	4.52728	11.7495	0.00297321	0.158659	Ppp1r9a	protein phosphatase 1, regulatory subunit 9A
ENSMUSG00000078683	0.772227	7.70484	12.5506	0.00297852	0.158659	Mup1	major urinary protein 1
ENSMUSG00000041445	-0.412336	3.70642	11.6581	0.00306294	0.162583	Mmrn2	multimerin 2
ENSMUSG00000114267	-0.609475	0.585164	11.6445	0.00308327	0.16309
ENSMUSG00000051000	-0.30158	3.49009	11.6095	0.00311183	0.164027	Fhip1a	FHF complex subunit HOOK interacting protein 1A
ENSMUSG00000063015	-0.20971	6.4749	11.5854	0.00313625	0.16474	Ccni	cyclin I
ENSMUSG00000028755	-0.523609	1.95797	11.5008	0.0032251	0.168309	Cda	cytidine deaminase
ENSMUSG00000040447	0.209575	5.14753	11.4987	0.00322644	0.168309	Spns2	SPNS lysolipid transporter 2, sphingosine-1-phosphate
ENSMUSG00000026880	-0.16169	6.15151	11.487	0.00323887	0.168377	Stom	stomatin
ENSMUSG00000028932	-0.170931	5.76853	11.4045	0.00332771	0.172403	Psmc2	proteasome (prosome, macropain) 26S subunit, ATPase 2
ENSMUSG00000020017	0.231797	9.05166	11.3554	0.00338187	0.174509	Hal	histidine ammonia lyase
ENSMUSG00000047910	0.56557	-0.119349	11.3673	0.00339144	0.174509	Pcdhb16	protocadherin beta 16
ENSMUSG00000024486	0.689382	-0.044646	11.2962	0.00347697	0.177922	Hbegf	heparin-binding EGF-like growth factor
ENSMUSG00000103847	-0.221807	3.86342	11.2637	0.00348594	0.177922
ENSMUSG00000021040	0.193161	3.80464	11.2575	0.00349305	0.177922	Slirp	SRA stem-loop interacting RNA binding protein
ENSMUSG00000022025	0.462502	2.63857	11.1944	0.00356703	0.180487	Cnmd	chondromodulin
ENSMUSG00000042500	-0.273326	2.82516	11.1942	0.00356727	0.180487	Ago4	argonaute RISC catalytic subunit 4
ENSMUSG00000049225	-0.428768	0.647296	11.1507	0.00362577	0.182835	Pdp1	pyruvate dehydrogenase phosphatase catalytic subunit 1
ENSMUSG00000035692	0.511515	2.14035	11.1252	0.00365053	0.183472	Isg15	ISG15 ubiquitin-like modifier
ENSMUSG00000060733	0.199274	6.76817	11.0839	0.00370008	0.18512	Ipmk	inositol polyphosphate multikinase
ENSMUSG00000006462	0.611944	0.658865	11.082	0.00370779	0.18512	A530013C23Rik	RIKEN cDNA A530013C23 gene
ENSMUSG00000081434	0.629	0.609263	11.0239	0.00378178	0.187752	Gm14165	ribosomal protein, large, P0 pseudogene
ENSMUSG00000026021	0.170975	4.23866	11.0156	0.00378532	0.187752	Sumo1	small ubiquitin-like modifier 1
ENSMUSG00000046952	0.487785	0.642049	11.0065	0.00380239	0.187982	Gm5815	glucocorticoid induced transcript 1 pseudogene
ENSMUSG00000040699	0.309163	3.79695	10.9834	0.00382634	0.18855	Limd2	LIM domain containing 2
ENSMUSG00000089698	0.421724	1.60689	10.9423	0.0038807	0.190608	Gm2541	DnaJ (Hsp40) homolog, subfamily B, member 6 pseudogene
ENSMUSG00000028842	-0.166291	5.21703	10.9171	0.00391196	0.191522	Ago3	argonaute RISC catalytic subunit 3
ENSMUSG00000090061	0.806972	-0.554576	10.895	0.00398511	0.194473	Nwd2	NACHT and WD repeat domain containing 2
ENSMUSG00000001666	0.232022	7.017	10.8352	0.00402102	0.195595	Ddt	D-dopachrome tautomerase
ENSMUSG00000025574	0.492541	4.82978	11.0905	0.00404193	0.195956	Tk1	thymidine kinase 1
ENSMUSG00000031286	-0.38605	2.50532	10.8006	0.00406887	0.195956	Glt28d2	glycosyltransferase 28 domain containing 2
ENSMUSG00000037999	0.180806	5.13827	10.7926	0.00407916	0.195956	Arap2	ArfGAP with RhoGAP domain, ankyrin repeat and PH domain 2
ENSMUSG00000097162	0.390168	1.91864	10.7925	0.00408025	0.195956	2310010J17Rik	RIKEN cDNA 2310010J17 gene
ENSMUSG00000096674	0.90868	8.88918	11.5622	0.00409551	0.196066	Mup15	major urinary protein 15
ENSMUSG00000039007	0.151324	6.08464	10.7315	0.00416406	0.198719	Cpq	carboxypeptidase Q
ENSMUSG00000057530	-0.223845	7.97461	10.7135	0.00418946	0.199302	Ece1	endothelin converting enzyme 1
ENSMUSG00000024866	0.149845	5.99301	10.6898	0.00422315	0.19942	Acy3	aminoacylase 3
ENSMUSG00000029416	0.37089	5.36222	10.7442	0.00423057	0.19942	Slc15a4	solute carrier family 15, member 4
ENSMUSG00000111875	0.476706	2.16733	10.6845	0.00423147	0.19942	Gm5425	predicted gene 5425
ENSMUSG00000036452	0.31468	4.6919	10.6534	0.0042755	0.200869	Arhgap26	Rho GTPase activating protein 26
ENSMUSG00000047246	0.472442	1.32449	10.6438	0.00429154	0.200998	H2bc6	H2B clustered histone 6
ENSMUSG00000096780	-0.669405	0.092421	10.6445	0.00431153	0.201271
ENSMUSG00000020604	-0.425685	4.79805	10.7313	0.0043459	0.201271	Arsg	arylsulfatase G
ENSMUSG00000093843	-0.44405	6.39428	10.8608	0.00435148	0.201271
ENSMUSG00000117468	-0.537049	1.09479	10.6005	0.00435808	0.201271	Gm7059	predicted gene 7059
ENSMUSG00000046034	-0.179759	5.01889	10.5748	0.00439102	0.201271	Otulin	OTU deubiquitinase with linear linkage specificity
ENSMUSG00000086914	-0.356012	1.93753	10.5723	0.00439574	0.201271	Gm16124	predicted gene 16124
ENSMUSG00000087260	0.193061	3.6659	10.5646	0.00440646	0.201271	Lamtor5	late endosomal/lysosomal adaptor, MAPK and MTOR activator 5
ENSMUSG00000037104	0.24135	2.99112	10.5631	0.00440879	0.201271	Socs5	suppressor of cytokine signaling 5
ENSMUSG00000019487	-0.215647	2.71343	10.5576	0.0044171	0.201271	Trip10	thyroid hormone receptor interactor 10
ENSMUSG00000061062	-0.255187	2.38274	10.5328	0.00445481	0.201359
ENSMUSG00000097167	-0.453991	0.481231	10.5398	0.00445607	0.201359	Gm16740	predicted gene, 16740
ENSMUSG00000030871	0.225443	3.57875	10.5298	0.00445898	0.201359	Ears2	glutamyl-tRNA synthetase 2, mitochondrial
ENSMUSG00000055675	0.721341	0.39092	10.4487	0.00459587	0.206924	Kbtbd11	kelch repeat and BTB (POZ) domain containing 11
ENSMUSG00000030659	0.645282	1.70929	10.3998	0.00466238	0.209295	Nucb2	nucleobindin 2
ENSMUSG00000056025	-0.314209	2.53904	10.3368	0.00476328	0.213192	Clca3a1	chloride channel accessory 3A1
ENSMUSG00000084384	0.183005	4.68074	10.3193	0.00479147	0.213372	Gm12251	NADH dehydrogenase (ubiquinone) Fe-S protein 3 pseudogene
ENSMUSG00000027820	0.352573	5.61824	10.3578	0.00479551	0.213372	Mme	membrane metallo endopeptidase
ENSMUSG00000013846	-0.24721	5.6197	10.2886	0.00484218	0.214353	St3gal1	ST3 beta-galactoside alpha-2,3-sialyltransferase 1
ENSMUSG00000081207	0.707776	4.70634	10.8657	0.00484591	0.214353	Mup-ps16	major urinary protein, pseudogene 16
ENSMUSG00000046179	-0.765138	2.03547	10.3276	0.00494803	0.217468	E2f8	E2F transcription factor 8
ENSMUSG00000103933	-0.640713	0.805144	10.2254	0.00495575	0.217468
ENSMUSG00000041720	-0.222704	5.78195	10.2191	0.00495945	0.217468	Pi4ka	phosphatidylinositol 4-kinase alpha
ENSMUSG00000029390	0.135168	7.06089	10.166	0.00505125	0.219758	Tmed2	transmembrane p24 trafficking protein 2
ENSMUSG00000027559	0.327202	11.3642	10.1638	0.00505514	0.219758	Car3	carbonic anhydrase 3
ENSMUSG00000001870	0.367296	2.28901	10.1641	0.00505526	0.219758	Ltbp1	latent transforming growth factor beta binding protein 1
ENSMUSG00000038884	-0.347062	5.05794	10.1295	0.0051155	0.221513	Shfl	shiftless antiviral inhibitor of ribosomal frameshifting
ENSMUSG00000115070	0.434098	1.60854	10.1193	0.00513512	0.221513
ENSMUSG00000040706	0.177742	6.91795	10.1159	0.00513955	0.221513	Agmat	agmatinase
ENSMUSG00000029016	0.551996	1.78817	10.0864	0.00519373	0.223212	Clcn6	chloride channel, voltage-sensitive 6
ENSMUSG00000043832	-0.457171	1.01321	10.058	0.00524823	0.224028	Clec4a3	C-type lectin domain family 4, member a3
ENSMUSG00000097328	0.393884	1.54886	10.0539	0.00525307	0.224028	Tnfsf12	tumor necrosis factor (ligand) superfamily, member 12
ENSMUSG00000029007	-0.361742	2.33718	10.0457	0.00526687	0.224028	Agtrap	angiotensin II, type I receptor-associated protein
ENSMUSG00000094793	0.665507	8.21947	10.5933	0.00527194	0.224028	Mup12	major urinary protein 12
ENSMUSG00000056148	-0.470027	3.94281	10.1341	0.00529837	0.22452	Rdh9	retinol dehydrogenase 9
ENSMUSG00000105124	0.413089	0.78501	9.99727	0.00536072	0.225632	Gm5297	predicted gene 5297
ENSMUSG00000026748	0.601139	0.70214	9.99368	0.00536864	0.225632	Plxdc2	plexin domain containing 2
ENSMUSG00000021906	0.170399	4.63714	9.98456	0.00537946	0.225632	Oxnad1	oxidoreductase NAD-binding domain containing 1
ENSMUSG00000043085	0.202905	4.04985	9.96252	0.00542098	0.225632	Tmem82	transmembrane protein 82
ENSMUSG00000044700	0.263452	4.23949	9.95991	0.00542589	0.225632	Tmem201	transmembrane protein 201
ENSMUSG00000118283	0.226779	3.17688	9.95647	0.00543263	0.225632
ENSMUSG00000022408	-0.477847	1.272	9.95639	0.00543546	0.225632	Fam83f	family with sequence similarity 83, member F
ENSMUSG00000106831	0.277156	2.14701	9.9508	0.00544392	0.225632
ENSMUSG00000090942	-0.294379	5.70591	9.91488	0.00551173	0.227488	F830016B08Rik	RIKEN cDNA F830016B08 gene
ENSMUSG00000118059	0.678467	-0.387093	9.93691	0.00551879	0.227488
ENSMUSG00000037095	-0.291452	6.78295	9.86965	0.00559958	0.230145	Lrg1	leucine-rich alpha-2-glycoprotein 1
ENSMUSG00000041426	0.136381	6.49564	9.86247	0.00561366	0.230145	Hibch	3-hydroxyisobutyryl-Coenzyme A hydrolase
ENSMUSG00000070639	0.458204	1.19415	9.85611	0.0056291	0.230154	Lrrc8b	leucine rich repeat containing 8 family, member B
ENSMUSG00000009281	0.196631	8.68946	9.82491	0.005688	0.231697	Rarres2	retinoic acid receptor responder (tazarotene induced) 2
ENSMUSG00000039041	-0.19365	3.41326	9.81222	0.00571362	0.231697	Adrm1	adhesion regulating molecule 1 26S proteasome ubiquitin receptor
ENSMUSG00000028975	-0.195431	5.56546	9.80531	0.00572725	0.231697	Pex14	peroxisomal biogenesis factor 14
ENSMUSG00000081382	-0.510376	0.840121	9.8079	0.0057281	0.231697	Rpl18-ps1	ribosomal protein L18, pseudogene 1
ENSMUSG00000005625	-0.16124	6.13341	9.73446	0.00587163	0.236869	Psmd4	proteasome (prosome, macropain) 26S subunit, non-ATPase, 4
ENSMUSG00000110613	-0.91631	0.048402	9.74791	0.00589014	0.236984
ENSMUSG00000019951	-0.187693	6.2477	9.68466	0.00597555	0.239223	Bltp3b	bridge-like lipid transfer protein family member 3B
ENSMUSG00000051748	0.314061	7.70526	9.68377	0.00597742	0.239223	Wfdc21	WAP four-disulfide core domain 21
ENSMUSG00000020657	0.535765	0.336153	9.68056	0.00599676	0.239364	Dnajc27	DnaJ heat shock protein family (Hsp40) member C27
ENSMUSG00000028811	0.192682	4.74784	9.64687	0.00605582	0.24035	Yars1	tyrosyl-tRNA synthetase 1
ENSMUSG00000079659	-0.149322	5.71144	9.64516	0.00605944	0.24035	Tmem243	transmembrane protein 243, mitochondrial
ENSMUSG00000043962	-0.174701	6.16863	9.62767	0.00609702	0.24035	Thrap3	thyroid hormone receptor associated protein 3
ENSMUSG00000022594	0.574439	0.39252	9.62889	0.00610618	0.24035	Lynx1	Ly6/neurotoxin 1
ENSMUSG00000108484	0.294269	2.65741	9.62336	0.00610683	0.24035	Gm18537	DENN/MADD domain containing 4C pseudogene
ENSMUSG00000031722	-0.189527	11.1262	9.61851	0.00611679	0.24035	Hp	haptoglobin
ENSMUSG00000054863	0.870773	0.685105	9.60606	0.0061531	0.24115	Tafa5	TAFA chemokine like family member 5
ENSMUSG00000047394	0.408067	2.66357	9.59245	0.00617399	0.241344	Cimap1b	ciliary microtubule associated protein 1B
ENSMUSG00000099250	0.467652	9.54742	9.75937	0.00623336	0.243003
ENSMUSG00000049152	0.171329	8.66205	9.55834	0.00624855	0.243003	Ugt3a1	UDP glycosyltransferases 3 family, polypeptide A1
ENSMUSG00000008393	0.134734	6.58401	9.53564	0.00629907	0.243816	Carhsp1	calcium regulated heat stable protein 1
ENSMUSG00000081076	0.459883	1.6693	9.53105	0.00631104	0.243816	Rpsa-ps4	ribosomal protein S4, pseudogene 4
ENSMUSG00000028809	-0.294807	4.92789	9.52728	0.00631782	0.243816	Srrm1	serine/arginine repetitive matrix 1
ENSMUSG00000071302	0.235531	2.74898	9.51443	0.00634722	0.244038	Zfp1006	zinc finger protein 1006
ENSMUSG00000022546	0.210695	8.40315	9.50948	0.00635787	0.244038	Gpt	glutamic pyruvic transaminase, soluble
ENSMUSG00000098024	-0.54187	0.0540459	9.50651	0.00639436	0.244038
ENSMUSG00000078851	0.576578	0.877151	9.49473	0.00639649	0.244038	H2ac25	H2A clustered histone 25
ENSMUSG00000058558	-0.207449	3.93231	9.48911	0.00640422	0.244038	Rpl5	ribosomal protein L5
ENSMUSG00000113986	-0.319503	1.42363	9.47747	0.0064378	0.244701	Gm31333	predicted gene, 31333
ENSMUSG00000078680	0.734889	8.91753	10.0035	0.00648412	0.245119	Mup10	major urinary protein 10
ENSMUSG00000006373	0.161479	9.77981	9.44902	0.00649613	0.245119	Pgrmc1	progesterone receptor membrane component 1
ENSMUSG00000020287	0.231216	3.25662	9.44494	0.00650586	0.245119	Mpg	N-methylpurine-DNA glycosylase
ENSMUSG00000039952	-0.232558	6.32824	9.43831	0.00652097	0.245119	Dag1	dystroglycan 1
ENSMUSG00000052117	-0.446867	2.88507	9.43231	0.0065354	0.245119	D630039A03Rik	RIKEN cDNA D630039A03 gene
ENSMUSG00000030257	-0.608504	0.600589	9.43228	0.00654601	0.245119	Srgap3	SLIT-ROBO Rho GTPase activating protein 3
ENSMUSG00000030724	0.858436	-0.58634	9.43595	0.0065896	0.245966	Cd19	CD19 antigen
ENSMUSG00000030109	0.202197	6.31503	9.40406	0.00660114	0.245966	Slc6a12	solute carrier family 6 (neurotransmitter transporter, betaine/GABA), member 12
ENSMUSG00000019796	0.498581	1.23376	9.37909	0.00666362	0.247655	Lrp11	low density lipoprotein receptor-related protein 11
ENSMUSG00000030602	-0.266463	2.99729	9.3713	0.00667922	0.247655	Pak4	p21 (RAC1) activated kinase 4
ENSMUSG00000060429	-0.235774	6.40527	9.35736	0.00671223	0.248271	Sntb1	syntrophin, basic 1
ENSMUSG00000006818	0.123785	7.75588	9.34797	0.0067348	0.248498	Sod2	superoxide dismutase 2, mitochondrial
ENSMUSG00000022394	-0.188618	4.28728	9.34075	0.00675231	0.248538	L3mbtl2	L3MBTL2 polycomb repressive complex 1 subunit
ENSMUSG00000024914	-0.194166	4.89146	9.32147	0.00679904	0.24965	Drap1	DR1 associated protein 1
ENSMUSG00000072964	-0.42778	1.52558	9.30485	0.00684209	0.250623	Bhlhb9	basic helix-loop-helix domain containing, class B9
ENSMUSG00000028690	0.167872	4.15527	9.28878	0.00687929	0.251377	Mmachc	methylmalonic aciduria cblC type, with homocystinuria
ENSMUSG00000049960	0.175871	4.04158	9.25956	0.00695186	0.253206	Mrps16	mitochondrial ribosomal protein S16
ENSMUSG00000027425	-0.1727	4.21658	9.25326	0.00696758	0.253206	Kat14	lysine acetyltransferase 14
ENSMUSG00000023272	0.619467	4.98891	9.70718	0.00697958	0.253206	Creld2	cysteine-rich with EGF-like domains 2
ENSMUSG00000031059	0.15721	6.08717	9.23306	0.00701828	0.253239	Ndufb11	NADH:ubiquinone oxidoreductase subunit B11
ENSMUSG00000021646	0.122502	6.33344	9.23057	0.00702456	0.253239	Mccc2	methylcrotonoyl-Coenzyme A carboxylase 2 (beta)
ENSMUSG00000041762	0.161849	5.58135	9.22814	0.0070307	0.253239	Gpr155	G protein-coupled receptor 155
ENSMUSG00000018770	0.213692	7.5308	9.21621	0.00706095	0.253724	Atp5mc3	ATP synthase membrane subunit c locus 3
ENSMUSG00000071551	0.455322	5.85614	9.46481	0.00709504	0.254345	Akr1c19	aldo-keto reductase family 1, member C19
ENSMUSG00000062619	-0.195596	4.37191	9.16374	0.00719582	0.257348	Pex39	peroxisomal biogenesis factor 39
ENSMUSG00000070690	-0.382787	5.71538	9.28812	0.00721289	0.25735	Albfm1	albumin superfamily member 1
ENSMUSG00000053907	0.149585	5.67235	9.13283	0.00727649	0.259009	Mat2a	methionine adenosyltransferase 2A
ENSMUSG00000092341	0.164928	12.4933	9.11991	0.00731053	0.259609	Malat1	metastasis associated lung adenocarcinoma transcript 1 (non-coding RNA)
ENSMUSG00000066647	0.252552	2.44025	9.10325	0.00735544	0.260472
ENSMUSG00000039130	-0.221691	3.06767	9.08716	0.00739808	0.260472	Zc3hc1	zinc finger, C3HC type 1
ENSMUSG00000107952	0.471829	0.341159	9.09143	0.00740159	0.260472	Gm6352	cyclin I pseudogene
ENSMUSG00000038244	-0.250718	4.1963	9.06547	0.00745612	0.260472	Mical2	microtubule associated monooxygenase, calponin and LIM domain containing 2
ENSMUSG00000035186	0.770578	-0.295409	9.08267	0.00746089	0.260472	Ubd	ubiquitin D
ENSMUSG00000040852	-0.323253	1.59245	9.05403	0.00748925	0.260472	Plekhh2	pleckstrin homology domain containing, family H (with MyTH4 domain) member 2
ENSMUSG00000110439	0.547473	8.96786	9.38841	0.00749777	0.260472	Mup22	major urinary protein 22
ENSMUSG00000048600	-1.29428	0.928101	9.30665	0.00754203	0.260472
ENSMUSG00000028582	-0.195886	3.79729	9.02828	0.00755742	0.260472	Cc2d1b	coiled-coil and C2 domain containing 1B
ENSMUSG00000050530	0.316874	2.6442	9.02605	0.00756397	0.260472	Fam171a1	family with sequence similarity 171, member A1
ENSMUSG00000096243	-0.654685	5.81783	9.51831	0.00758768	0.260472
ENSMUSG00000101249	0.61005	4.1382	9.37157	0.00758992	0.260472
ENSMUSG00000019808	-0.404366	0.904285	9.01385	0.00760371	0.260472	Adat2	adenosine deaminase, tRNA-specific 2
ENSMUSG00000058444	-0.136794	4.33986	8.9908	0.00766093	0.260472	Map2k5	mitogen-activated protein kinase kinase 5
ENSMUSG00000027455	-0.184977	4.53307	8.9902	0.00766258	0.260472	Nsfl1c	NSFL1 (p97) cofactor (p47)
ENSMUSG00000031884	1.028	1.00602	9.15967	0.00766409	0.260472
ENSMUSG00000064120	-0.194732	6.75666	8.9826	0.00768372	0.260472	Mocs1	molybdenum cofactor synthesis 1
ENSMUSG00000034917	-0.334579	4.31326	8.97802	0.00769665	0.260472	Tjp3	tight junction protein 3
ENSMUSG00000022769	0.503552	4.14052	9.17275	0.00771216	0.260472	Sdf2l1	stromal cell-derived factor 2-like 1
ENSMUSG00000030522	-0.143032	5.82331	8.96601	0.00773026	0.260472	Mtmr10	myotubularin related protein 10
ENSMUSG00000037242	0.162461	6.22857	8.96469	0.00773395	0.260472	Clic4	chloride intracellular channel 4
ENSMUSG00000021178	-0.12289	6.05871	8.95597	0.00775855	0.260472	Psmc1	protease (prosome, macropain) 26S subunit, ATPase 1
ENSMUSG00000065118	-0.708078	0.0994209	8.95706	0.00778966	0.260472	Gm23297	predicted gene, 23297
ENSMUSG00000050900	0.27404	2.68484	8.94178	0.00779933	0.260472
ENSMUSG00000053510	0.13931	6.21251	8.93855	0.00780795	0.260472	Nrdc	nardilysin convertase
ENSMUSG00000085445	-0.877109	2.14286	9.1589	0.00781903	0.260472
ENSMUSG00000021253	0.753389	0.191922	8.94401	0.00782063	0.260472	Tgfb3	transforming growth factor, beta 3
ENSMUSG00000057836	1.40058	2.26427	9.48715	0.00782102	0.260472	Xlr3a	X-linked lymphocyte-regulated 3A
ENSMUSG00000038695	0.249188	4.39999	8.92789	0.00783844	0.260472	Josd2	Josephin domain containing 2
ENSMUSG00000028552	0.227028	5.8351	8.92334	0.00785137	0.260472	Eps15	epidermal growth factor receptor pathway substrate 15
ENSMUSG00000042647	0.258013	3.85312	8.88467	0.00796317	0.263604	Acad12	acyl-Coenzyme A dehydrogenase family, member 12
ENSMUSG00000073125	1.66034	-0.306896	9.06066	0.00804784	0.265825	Xlr3b	X-linked lymphocyte-regulated 3B
ENSMUSG00000028243	0.221816	2.4177	8.82522	0.00813883	0.268244	Ubxn2b	UBX domain protein 2B
ENSMUSG00000096688	0.95017	10.091	9.36663	0.00821413	0.269774	Mup17	major urinary protein 17
ENSMUSG00000034930	0.244948	3.11617	8.79771	0.00822091	0.269774	Rtkn	rhotekin
ENSMUSG00000064343	-0.599849	-0.0694018	8.78901	0.00828701	0.271355
ENSMUSG00000067212	0.216752	7.15296	8.76838	0.00830947	0.271502	H2-T23	histocompatibility 2, T region locus 23
ENSMUSG00000078963	-0.517581	0.225354	8.76811	0.00834316	0.272016	Hsbp1l1	heat shock factor binding protein 1-like 1
ENSMUSG00000044469	-0.309564	5.10602	8.74694	0.00837519	0.272473	Tnfaip8l1	tumor necrosis factor, alpha-induced protein 8-like 1
ENSMUSG00000034157	0.262683	5.69645	8.72969	0.00842849	0.273395	Cipc	CLOCK interacting protein, circadian
ENSMUSG00000118220	-0.383235	3.68572	8.72255	0.0084509	0.273395	Gm6192	eukaryotic translation elongation factor 1 alpha 1 pseudogene
ENSMUSG00000028452	-0.148789	7.21971	8.71692	0.0084682	0.273395	Vcp	valosin containing protein
ENSMUSG00000074305	-0.286935	4.95747	8.71448	0.00847583	0.273395	Peak1	pseudopodium-enriched atypical kinase 1
ENSMUSG00000085990	0.73361	0.873836	8.68557	0.00857547	0.276021	Gm16731	predicted gene, 16731
ENSMUSG00000084744	-0.462011	4.84342	8.88166	0.00862542	0.27693
ENSMUSG00000020571	0.246487	7.91722	8.65681	0.00865792	0.27693	Pdia6	protein disulfide isomerase associated 6
ENSMUSG00000021213	0.129914	5.80616	8.65659	0.00865862	0.27693	Akr1c13	aldo-keto reductase family 1, member C13
ENSMUSG00000024163	0.186105	4.6427	8.64803	0.0086861	0.277222	Mapk8ip3	mitogen-activated protein kinase 8 interacting protein 3
ENSMUSG00000082575	-0.214267	4.07055	8.63549	0.00872648	0.277925	Eef2-ps2	eukaryotic translation elongation factor 2, pseudogene 2
ENSMUSG00000053477	-0.146451	4.93528	8.6285	0.00874896	0.278055	Tcf4	transcription factor 4
ENSMUSG00000001229	-0.232362	5.24362	8.62185	0.0087705	0.278155	Dpp9	dipeptidylpeptidase 9
ENSMUSG00000028093	-0.13681	5.08804	8.60902	0.00881219	0.278893	Acp6	acid phosphatase 6, lysophosphatidic
ENSMUSG00000065089	-0.570093	-0.082891	8.59682	0.00889425	0.280902	Gm26493	predicted gene, 26493
ENSMUSG00000084183	-0.26969	1.77629	8.52104	0.0091062	0.286997	Gm12009	eukaryotic translation elongation factor pseudogene
ENSMUSG00000118168	0.374395	3.93815	8.50306	0.00916552	0.288266
ENSMUSG00000083019	0.371993	1.82854	8.49141	0.00920683	0.288609
ENSMUSG00000066838	0.370817	1.33902	8.48959	0.00921457	0.288609	Zfp772	zinc finger protein 772
ENSMUSG00000039347	0.776359	-0.247311	8.47459	0.00931905	0.291278	Atp6v0e2	ATPase, H+ transporting, lysosomal V0 subunit E2
ENSMUSG00000009013	0.369652	2.4284	8.42158	0.00944861	0.292526	Dynll1	dynein light chain LC8-type 1
ENSMUSG00000031563	-0.189034	4.17461	8.42013	0.00945296	0.292526	Wwc2	WW, C2 and coiled-coil domain containing 2
ENSMUSG00000069520	0.157695	6.9283	8.41851	0.00945855	0.292526	Tmem19	transmembrane protein 19
ENSMUSG00000068923	0.411476	1.94711	8.40759	0.00949873	0.292526	Syt11	synaptotagmin XI
ENSMUSG00000030225	0.14126	5.81692	8.40676	0.00950016	0.292526	Dera	deoxyribose-phosphate aldolase
ENSMUSG00000045854	0.352838	2.99935	8.40261	0.00951539	0.292526	Lyrm2	LYR motif containing 2
ENSMUSG00000117037	0.643506	-0.471287	8.42327	0.00952272	0.292526
ENSMUSG00000048550	0.332859	2.61968	8.39828	0.00953096	0.292526	Thnsl1	threonine synthase-like 1 (bacterial)
ENSMUSG00000070167	-0.613304	1.19947	8.3988	0.00953302	0.292526	Snora57	small nucleolar RNA, H/ACA box 57
ENSMUSG00000044361	0.274231	3.58275	8.3917	0.00955399	0.292577	BC024139	cDNA sequence BC024139
ENSMUSG00000020549	-0.141241	4.7641	8.37599	0.00961006	0.293087	Elac2	elaC ribonuclease Z 2
ENSMUSG00000071652	-0.268014	2.80633	8.3755	0.00961239	0.293087	Ints5	integrator complex subunit 5
ENSMUSG00000021338	-0.316553	5.1489	8.37772	0.00962878	0.293087	Carmil1	capping protein regulator and myosin 1 linker 1
ENSMUSG00000040380	-0.571957	-0.0509	8.36464	0.00969242	0.293339	Cbln3	cerebellin 3 precursor protein
ENSMUSG00000104235	-0.47846	3.3951	8.41875	0.00973049	0.293339
ENSMUSG00000022186	0.26191	2.5	8.34282	0.00973084	0.293339	Oxct1	3-oxoacid CoA transferase 1
ENSMUSG00000036686	-0.282978	3.27203	8.34192	0.00973368	0.293339	Cc2d1a	coiled-coil and C2 domain containing 1A
ENSMUSG00000022195	-0.160317	4.4267	8.33567	0.00975621	0.293339	6030458C11Rik	RIKEN cDNA 6030458C11 gene
ENSMUSG00000086868	-1.00064	-0.455963	8.33662	0.00977245	0.293339
ENSMUSG00000036167	-0.136483	4.00515	8.33046	0.00977536	0.293339	Pphln1	periphilin 1
ENSMUSG00000051034	-0.302273	1.63904	8.32435	0.00979993	0.293339	Zfp11	zinc finger protein 11
ENSMUSG00000039001	0.273887	3.89207	8.31785	0.0098217	0.293339	Rps21	ribosomal protein S21
ENSMUSG00000024135	0.183149	5.06305	8.30644	0.00986366	0.293339	Srbd1	S1 RNA binding domain 1
ENSMUSG00000029672	0.285459	5.13023	8.29944	0.0098896	0.293339	Fam3c	FAM3 metabolism regulating signaling molecule C
ENSMUSG00000082743	0.320887	1.59151	8.28523	0.00994484	0.293339
ENSMUSG00000024411	-0.564843	3.84628	8.52708	0.00994809	0.293339	Aqp4	aquaporin 4
ENSMUSG00000071419	0.308846	2.80632	8.2832	0.00995064	0.293339
ENSMUSG00000065944	0.494042	0.232895	8.28871	0.00995287	0.293339
ENSMUSG00000079710	-0.334309	2.07943	8.27502	0.00998212	0.293339	Dynlt2a2	dynein light chain Tctex-type 2A2
ENSMUSG00000034449	0.217093	4.22242	8.27292	0.00998867	0.293339	Dhrs11	dehydrogenase/reductase 11
ENSMUSG00000038462	0.138991	7.06308	8.27201	0.00999197	0.293339	Uqcrfs1	ubiquinol-cytochrome c reductase, Rieske iron-sulfur polypeptide 1
ENSMUSG00000089678	0.109604	7.81385	8.26317	0.0100252	0.293339	Agxt2	alanine-glyoxylate aminotransferase 2
ENSMUSG00000106190	0.599386	-0.187956	8.26466	0.0100687	0.293339
ENSMUSG00000044340	-0.164705	4.96598	8.24992	0.0100753	0.293339	Phlpp1	PH domain and leucine rich repeat protein phosphatase 1
ENSMUSG00000000275	-0.197648	6.28281	8.24921	0.010078	0.293339	Trim25	tripartite motif-containing 25
ENSMUSG00000091119	-1.32761	0.167395	8.30734	0.010083	0.293339	Ccdc152	coiled-coil domain containing 152
ENSMUSG00000032575	0.340358	5.68238	8.28989	0.0102044	0.295761	Manf	mesencephalic astrocyte-derived neurotrophic factor
ENSMUSG00000069769	-0.146474	5.03584	8.21585	0.0102054	0.295761	Msi2	musashi RNA-binding protein 2
ENSMUSG00000032012	-0.384452	4.77255	8.30562	0.0102325	0.295972	Nectin1	nectin cell adhesion molecule 1
ENSMUSG00000090090	0.65066	2.6208	8.35331	0.0102518	0.295972
ENSMUSG00000006378	0.265798	3.69244	8.19326	0.0102929	0.296422	Gcat	glycine C-acetyltransferase (2-amino-3-ketobutyrate-coenzyme A ligase)
ENSMUSG00000024371	0.248752	5.56189	8.18967	0.0103066	0.296422	C2	complement C2
ENSMUSG00000109933	-0.471761	1.41437	8.18468	0.0103296	0.29652	Gm7600	ribosomal protein S3A pseudogene
ENSMUSG00000115124	-0.405941	1.22541	8.17401	0.0103725	0.297187
ENSMUSG00000065126	-0.359702	2.42634	8.16197	0.0104159	0.297356	Snord104	small nucleolar RNA, C/D box 104
ENSMUSG00000085172	0.211604	4.14712	8.15455	0.0104443	0.297356
ENSMUSG00000020427	-0.258364	4.34401	8.15344	0.0104486	0.297356	Igfbp3	insulin-like growth factor binding protein 3
ENSMUSG00000089993	-0.443804	1.01447	8.14642	0.0104822	0.297356
ENSMUSG00000025198	0.177875	5.47287	8.1446	0.0104835	0.297356	Erlin1	ER lipid raft associated 1
ENSMUSG00000018983	0.654017	1.49334	8.14048	0.0105041	0.297356	E2f2	E2F transcription factor 2
ENSMUSG00000091561	-0.492195	1.76636	8.13466	0.0105252	0.297356
ENSMUSG00000106596	-0.502042	0.0967239	8.13665	0.0105524	0.297356
ENSMUSG00000056962	0.177067	4.16919	8.1266	0.0105553	0.297356	Jmjd6	jumonji domain containing 6
ENSMUSG00000034758	-0.424376	0.284083	8.11325	0.0106311	0.298936	Tle6	transducin-like enhancer of split 6
ENSMUSG00000026890	-0.433311	1.81247	8.09287	0.0106929	0.300114	Lhx6	LIM homeobox protein 6
ENSMUSG00000026411	-0.218142	3.30545	8.06826	0.0107914	0.30232	Tmem9	transmembrane protein 9
ENSMUSG00000024188	0.129979	5.18973	8.05454	0.0108474	0.303098	Luc7l	Luc7-like
ENSMUSG00000103865	1.00849	0.227124	8.08549	0.0108593	0.303098
ENSMUSG00000025059	-0.175323	7.22592	8.02964	0.0109505	0.30508	Gk	glycerol kinase
ENSMUSG00000001156	0.211923	3.16799	8.02073	0.0109881	0.305566	Mxd1	MAX dimerization protein 1
ENSMUSG00000028062	0.187072	4.72795	8.01142	0.0110267	0.305739	Lamtor2	late endosomal/lysosomal adaptor, MAPK and MTOR activator 2
ENSMUSG00000021368	0.221129	2.56638	8.00758	0.0110436	0.305739	Tbc1d7	TBC1 domain family, member 7
ENSMUSG00000020926	0.792638	2.84411	8.30576	0.011057	0.305739	Adam11	a disintegrin and metallopeptidase domain 11
ENSMUSG00000060073	-0.230979	4.39534	7.9999	0.0110752	0.305739	Psma3	proteasome subunit alpha 3
ENSMUSG00000022890	0.1392	6.12567	7.98508	0.0111378	0.306907	Atp5pf	ATP synthase peripheral stalk subunit F6
ENSMUSG00000037643	-0.177066	4.32896	7.96304	0.0112318	0.308935	Prkci	protein kinase C, iota
ENSMUSG00000053559	-0.288458	3.48871	7.95396	0.011271	0.309452	Smagp	small cell adhesion glycoprotein
ENSMUSG00000016921	-0.152612	6.17112	7.93891	0.0113356	0.310469	Srsf6	serine and arginine-rich splicing factor 6
ENSMUSG00000078964	0.247599	5.51143	7.93579	0.0113491	0.310469	Ces1b	carboxylesterase 1B
ENSMUSG00000005803	0.153948	7.65196	7.91713	0.0114303	0.311824	Sqor	sulfide quinone oxidoreductase
ENSMUSG00000022853	0.230084	8.3008	7.91239	0.011451	0.311824	Ehhadh	enoyl-Coenzyme A, hydratase/3-hydroxyacyl Coenzyme A dehydrogenase
ENSMUSG00000032565	0.280384	2.88189	7.90661	0.0114769	0.311824	Nudt16	nudix hydrolase 16
ENSMUSG00000065232	-0.420045	4.01553	7.99387	0.0114811	0.311824	Gm22973	predicted gene, 22973
ENSMUSG00000083139	0.627804	-0.274891	7.91119	0.0115169	0.312198
ENSMUSG00000037686	0.145534	7.79701	7.89303	0.0115361	0.312198	Aspg	asparaginase
ENSMUSG00000061288	-0.29689	5.71465	7.89285	0.0115903	0.312622	Taok3	TAO kinase 3
ENSMUSG00000026896	0.147828	6.18768	7.87514	0.0116154	0.312622	Ifih1	interferon induced with helicase C domain 1
ENSMUSG00000064994	-0.578955	2.24415	7.90471	0.0116651	0.312622	Gm22422	predicted gene, 22422
ENSMUSG00000026198	0.261212	3.0066	7.86086	0.0116796	0.312622	Abcb6	ATP-binding cassette, sub-family B member 6
ENSMUSG00000027329	0.471986	0.450457	7.85922	0.0117022	0.312622	Spef1	sperm flagellar 1
ENSMUSG00000090247	0.277309	2.44749	7.85211	0.0117193	0.312622	Bloc1s1	biogenesis of lysosomal organelles complex-1, subunit 1
ENSMUSG00000037415	-0.177337	6.26556	7.85124	0.0117223	0.312622	Ranbp10	RAN binding protein 10
ENSMUSG00000030727	-0.199866	3.05294	7.85135	0.0117223	0.312622	Rabep2	rabaptin, RAB GTPase binding effector protein 2
ENSMUSG00000031698	-0.473642	-0.245997	7.86078	0.0117378	0.312622	Mylk3	myosin light chain kinase 3
ENSMUSG00000031819	-0.169693	4.2892	7.83967	0.0117745	0.312703	Emc8	ER membrane protein complex subunit 8
ENSMUSG00000091680	0.85406	-0.0172275	7.848	0.0117822	0.312703	Klhdc7b	kelch domain containing 7B
ENSMUSG00000104309	0.237806	2.05863	7.81841	0.0118723	0.314343	Gm5846	U2 small nuclear ribonucleoprotein auxiliary factor (U2AF) 2 pseudogene
ENSMUSG00000087412	0.326362	2.90837	7.81275	0.0118973	0.314343	Gm15501	predicted pseudogene 15501
ENSMUSG00000055817	-0.186894	3.55299	7.80804	0.0119186	0.314343	Mta3	metastasis associated 3
ENSMUSG00000019996	-0.177664	4.87785	7.80612	0.0119271	0.314343	Map7	microtubule-associated protein 7
ENSMUSG00000060639	0.603968	1.23235	7.78712	0.0120191	0.316217	H4c9	H4 clustered histone 9
ENSMUSG00000053641	-0.171206	6.25997	7.74703	0.0122013	0.320455	Dennd4a	DENN domain containing 4A
ENSMUSG00000026249	0.727136	3.47028	8.02799	0.0123491	0.323633	Serpine2	serine (or cysteine) peptidase inhibitor, clade E, member 2
ENSMUSG00000046598	-0.229234	7.96993	7.71165	0.0123689	0.323633	Bdh1	3-hydroxybutyrate dehydrogenase, type 1
ENSMUSG00000015714	0.137579	8.15289	7.70389	0.0124061	0.323633	Cers2	ceramide synthase 2
ENSMUSG00000025077	0.267134	4.6688	7.69789	0.0124349	0.323633	Dclre1a	DNA cross-link repair 1A
ENSMUSG00000057614	0.664605	0.746398	7.69362	0.0124682	0.323633	Gnai1	G protein subunit alpha i1
ENSMUSG00000116835	0.452022	0.976526	7.69142	0.0124721	0.323633
ENSMUSG00000028284	-0.120879	5.61877	7.68951	0.0124752	0.323633	Map3k7	mitogen-activated protein kinase kinase kinase 7
ENSMUSG00000026317	0.218908	5.44616	7.68569	0.0124936	0.323633	Cln8	CLN8 transmembrane ER and ERGIC protein
ENSMUSG00000048538	0.293905	6.59877	7.69534	0.0125304	0.323633
ENSMUSG00000000385	0.368335	1.71033	7.6774	0.0125363	0.323633	Tmprss2	transmembrane protease, serine 2
ENSMUSG00000025332	-0.123446	6.24672	7.65839	0.0126262	0.325399	Kdm5c	lysine demethylase 5C
ENSMUSG00000116912	-0.49841	0.377579	7.65609	0.0126607	0.325733	Gm5487	minichromosome maintenance deficient 7 pseudogene
ENSMUSG00000028600	0.354031	2.0169	7.63263	0.0127544	0.327089	Podn	podocan
ENSMUSG00000032046	0.14466	4.8402	7.63123	0.0127598	0.327089	Abhd12	abhydrolase domain containing 12
ENSMUSG00000028840	0.274847	1.86221	7.62792	0.0127783	0.327089	Zfp593	zinc finger protein 593
ENSMUSG00000025017	-0.185653	6.26694	7.615	0.0128403	0.328122	Pik3ap1	phosphoinositide-3-kinase adaptor protein 1
ENSMUSG00000096145	0.164921	5.53173	7.60027	0.0129139	0.329446	Vkorc1	vitamin K epoxide reductase complex, subunit 1
ENSMUSG00000040035	-0.403108	1.8771	7.57918	0.0130222	0.331208	Disp2	dispatched RND transporter family member 2
ENSMUSG00000086290	-0.267407	2.66412	7.57803	0.0130267	0.331208	Snhg12	small nucleolar RNA host gene 12
ENSMUSG00000064225	-0.482114	7.9528	7.82137	0.0130753	0.331368	Paqr9	progestin and adipoQ receptor family member IX
ENSMUSG00000070371	0.286597	2.32372	7.56821	0.0130769	0.331368	Prss36	serine protease 36
ENSMUSG00000052512	-0.50088	5.35066	7.82607	0.0131818	0.333468	Nav2	neuron navigator 2
ENSMUSG00000072692	0.169411	5.38241	7.52116	0.0133174	0.335743
ENSMUSG00000005320	-0.261482	4.19857	7.51577	0.0133456	0.335743	Fgfr4	fibroblast growth factor receptor 4
ENSMUSG00000044708	0.561273	0.190108	7.51762	0.0133645	0.335743	Kcnj10	potassium inwardly-rectifying channel, subfamily J, member 10
ENSMUSG00000004099	-0.184022	3.96725	7.51129	0.0133689	0.335743	Dnmt1	DNA methyltransferase 1
ENSMUSG00000037600	-0.355712	1.07415	7.50533	0.0134058	0.335743	Kdf1	keratinocyte differentiation factor 1
ENSMUSG00000105892	-0.562074	-0.486464	7.51523	0.0134257	0.335743
ENSMUSG00000015882	-0.143677	4.99812	7.4993	0.0134314	0.335743	Lcorl	ligand dependent nuclear receptor corepressor-like
ENSMUSG00000054939	0.22719	2.45648	7.49484	0.0134557	0.335743	Zfp174	zinc finger protein 174
ENSMUSG00000005233	-0.331288	2.22407	7.4897	0.0134831	0.335743	Spc25	SPC25, NDC80 kinetochore complex component, homolog (S. cerevisiae)
ENSMUSG00000030265	-0.170387	4.51195	7.48746	0.0134936	0.335743	Kras	Kirsten rat sarcoma viral oncogene homolog
ENSMUSG00000094441	0.219772	3.34805	7.47352	0.0135676	0.337028	Zfp955a	zinc finger protein 955A
ENSMUSG00000045503	0.181004	4.11168	7.46239	0.0136265	0.337572	Sys1	SYS1 Golgi-localized integral membrane protein homolog (S. cerevisiae)
ENSMUSG00000073968	0.432943	0.73461	7.46276	0.0136341	0.337572	Trim68	tripartite motif-containing 68
ENSMUSG00000031925	-0.278705	2.01323	7.44783	0.0137059	0.338794	Maml2	mastermind like transcriptional coactivator 2
ENSMUSG00000113902	0.209105	5.31791	7.40377	0.0139426	0.344084	Ndufb1	NADH:ubiquinone oxidoreductase subunit B1
ENSMUSG00000030603	-0.161357	6.17216	7.39804	0.0139739	0.344295	Psmc4	proteasome (prosome, macropain) 26S subunit, ATPase, 4
ENSMUSG00000049233	0.248072	3.06578	7.38832	0.0140279	0.345063	Apoo-ps	apolipoprotein O, pseudogene
ENSMUSG00000085315	-0.305986	2.02162	7.37957	0.0140774	0.345718	A430018G15Rik	RIKEN cDNA A430018G15 gene
ENSMUSG00000097069	0.639055	-0.438089	7.37981	0.0141605	0.347197	Gm16998	predicted gene, 16998
ENSMUSG00000082607	0.809352	-0.408031	7.36673	0.0142328	0.348404	Gm12045	RAB5C, member RAS oncogene family pseudogene
ENSMUSG00000035441	-0.229688	3.71431	7.33495	0.0143248	0.349559	Myo1d	myosin ID
ENSMUSG00000033075	-0.169438	3.53869	7.33267	0.0143377	0.349559	Senp1	SUMO1/sentrin specific peptidase 1
ENSMUSG00000056602	-0.324426	1.23345	7.32545	0.014383	0.349559	Fry	FRY microtubule binding protein
ENSMUSG00000024330	0.519828	0.162852	7.32989	0.0143858	0.349559	Col11a2	collagen, type XI, alpha 2
ENSMUSG00000022323	0.135001	8.73141	7.32238	0.0143955	0.349559	Rida	reactive intermediate imine deaminase A homolog
ENSMUSG00000037295	-0.144049	5.20137	7.3098	0.014467	0.350129	Ldlrap1	low density lipoprotein receptor adaptor protein 1
ENSMUSG00000092274	-0.466312	8.43613	7.52877	0.0144686	0.350129	Neat1	nuclear paraspeckle assembly transcript 1 (non-protein coding)
ENSMUSG00000090035	-0.159063	4.57161	7.30604	0.0144884	0.350129	Galnt4	polypeptide N-acetylgalactosaminyltransferase 4
ENSMUSG00000064372	-0.455929	0.323206	7.29752	0.0145738	0.351631
ENSMUSG00000103421	-0.466685	1.26463	7.28769	0.0145986	0.351669	Golt1a	golgi transport 1A
ENSMUSG00000034220	-0.365806	3.79809	7.28165	0.0146421	0.351813	Gpc1	glypican 1
ENSMUSG00000047067	-0.214622	2.6007	7.27095	0.0146912	0.351813	Dusp28	dual specificity phosphatase 28
ENSMUSG00000051396	0.285576	1.70515	7.26857	0.0147067	0.351813	Msantd7	Myb/SANT DNA binding domain containing 7
ENSMUSG00000057778	0.16376	4.22965	7.26367	0.0147327	0.351813	Cyb5d2	cytochrome b5 domain containing 2
ENSMUSG00000021994	0.741621	0.105285	7.26024	0.0147883	0.351813	Wnt5a	wingless-type MMTV integration site family, member 5A
ENSMUSG00000102095	0.300613	5.45079	7.26438	0.014856	0.351813
ENSMUSG00000049115	-0.215759	5.61566	7.24181	0.0148602	0.351813	Agtr1a	angiotensin II receptor, type 1a
ENSMUSG00000028716	-0.6557	-0.18412	7.25302	0.0148616	0.351813	Pdzk1ip1	PDZK1 interacting protein 1
ENSMUSG00000026843	-0.143731	4.46352	7.2405	0.0148681	0.351813	Fubp3	far upstream element (FUSE) binding protein 3
ENSMUSG00000063428	0.284563	4.82353	7.23445	0.0149036	0.351813	Ddo	D-aspartate oxidase
ENSMUSG00000109179	0.42518	1.1638	7.23353	0.0149151	0.351813	Wdr97	WD repeat domain 97
ENSMUSG00000002748	0.127246	6.72485	7.23221	0.0149168	0.351813	Baz1b	bromodomain adjacent to zinc finger domain, 1B
ENSMUSG00000002279	0.146793	5.36163	7.23009	0.0149292	0.351813	Lmf1	lipase maturation factor 1
ENSMUSG00000024104	-0.119382	6.31542	7.22708	0.0149471	0.351813	Washc2	WASH complex subunit 2
ENSMUSG00000110545	0.15927	4.65709	7.22601	0.0149535	0.351813
ENSMUSG00000024414	0.154738	3.78478	7.21705	0.0150067	0.351888	Mrpl27	mitochondrial ribosomal protein L27
ENSMUSG00000032952	0.324455	2.17463	7.21597	0.0150143	0.351888	Ap4b1	adaptor-related protein complex AP-4, beta 1
ENSMUSG00000095526	0.348875	1.13378	7.21149	0.0150454	0.351888
ENSMUSG00000039725	-0.256514	2.02295	7.20917	0.0150552	0.351888	Trp53rka	transformation related protein 53 regulating kinase A
ENSMUSG00000049482	-0.197794	2.96705	7.20598	0.015073	0.351888	Ctu2	cytosolic thiouridylase subunit 2
ENSMUSG00000114203	1.20779	-0.296207	7.26487	0.0151156	0.35234
ENSMUSG00000037916	0.11464	7.31387	7.18072	0.0152239	0.354319	Ndufv1	NADH:ubiquinone oxidoreductase core subunit V1
ENSMUSG00000049106	-0.128171	5.37289	7.16665	0.0153091	0.355574	Dcaf5	DDB1 and CUL4 associated factor 5
ENSMUSG00000046668	-0.196187	4.96161	7.16036	0.0153474	0.355574	Cxxc5	CXXC finger 5
ENSMUSG00000023067	-0.792939	1.23739	7.2305	0.0153627	0.355574	Cdkn1a	cyclin dependent kinase inhibitor 1A
ENSMUSG00000114133	0.204839	3.61974	7.15327	0.015391	0.355574	Btf3l4b	basic transcription factor 3 like 4B
ENSMUSG00000032440	0.20776	5.18735	7.14659	0.0154315	0.355574	Tgfbr2	transforming growth factor, beta receptor II
ENSMUSG00000105907	-0.602819	0.406546	7.15209	0.0154355	0.355574	Gm34333	predicted gene, 34333
ENSMUSG00000027761	0.157359	9.02069	7.14482	0.0154424	0.355574	Aadac	arylacetamide deacetylase
ENSMUSG00000041324	-0.630547	2.20674	7.22202	0.0154745	0.355773	Inhba	inhibin beta-A
ENSMUSG00000065147	-0.87748	-0.367578	7.15057	0.0155086	0.356016	Snora31	small nucleolar RNA, H/ACA box 31
ENSMUSG00000026473	-0.166634	9.8084	7.12844	0.0155432	0.356268	Glul	glutamate-ammonia ligase
ENSMUSG00000035027	-0.116864	6.15622	7.11555	0.0156231	0.357121	Map2k2	mitogen-activated protein kinase kinase 2
ENSMUSG00000028127	0.152895	9.42454	7.11213	0.0156443	0.357121	Abcd3	ATP-binding cassette, sub-family D member 3
ENSMUSG00000028565	-0.271473	6.2881	7.10746	0.0156734	0.357121	Nfia	nuclear factor I/A
ENSMUSG00000066043	0.247735	4.67339	7.1064	0.0156801	0.357121	Phactr4	phosphatase and actin regulator 4
ENSMUSG00000028184	-0.206399	5.92897	7.10327	0.0156996	0.357121	Adgrl2	adhesion G protein-coupled receptor L2
ENSMUSG00000103122	-0.718055	-0.371899	7.09138	0.015722	0.357121
ENSMUSG00000024454	0.122363	5.21676	7.09525	0.0157498	0.357216	Hdac3	histone deacetylase 3
ENSMUSG00000030990	0.177579	4.30549	7.08885	0.0157901	0.357594	Pgap2	post-GPI attachment to proteins 2
ENSMUSG00000030605	-0.223559	3.16172	7.06373	0.0159494	0.360133	Mfge8	milk fat globule EGF and factor V/VIII domain containing
ENSMUSG00000097284	0.278423	2.03941	7.06385	0.0159498	0.360133
ENSMUSG00000029312	-0.280831	2.011	7.05556	0.0160028	0.360791	Klhl8	kelch-like 8
ENSMUSG00000020849	-0.139843	6.30264	7.03714	0.016119	0.362645	Ywhae	tyrosine 3-monooxygenase/tryptophan 5-monooxygenase activation protein, epsilon polypeptide
ENSMUSG00000065778	-0.752993	1.89587	7.15539	0.0161702	0.362645	Gm22154	predicted gene, 22154
ENSMUSG00000028647	0.163559	3.7655	7.02922	0.0161704	0.362645	Mycbp	MYC binding protein
ENSMUSG00000025857	-0.248044	2.81835	7.02766	0.016181	0.362645	Dnaaf5	dynein, axonemal assembly factor 5
ENSMUSG00000063870	-0.17762	7.06232	6.99986	0.0163611	0.36592	Chd4	chromodomain helicase DNA binding protein 4
ENSMUSG00000116508	0.319298	1.90274	6.99798	0.0163754	0.36592
ENSMUSG00000032348	0.255945	5.03335	6.99353	0.0164026	0.365985	Gsta4	glutathione S-transferase, alpha 4
ENSMUSG00000025260	-0.143345	7.28776	6.98935	0.01643	0.366058	Hsd17b10	hydroxysteroid (17-beta) dehydrogenase 10
ENSMUSG00000041238	-0.255628	3.19347	6.98121	0.0164842	0.366264	Rbbp8	retinoblastoma binding protein 8, endonuclease
ENSMUSG00000029228	1.14766	-0.404529	7.01045	0.0164877	0.366264	Lnx1	ligand of numb-protein X 1
ENSMUSG00000073460	-0.411223	1.874	6.97422	0.0165323	0.366363	Pnldc1	poly(A)-specific ribonuclease (PARN)-like domain containing 1
ENSMUSG00000029434	-0.126234	5.02236	6.97261	0.0165406	0.366363	Vps33a	VPS33A CORVET/HOPS core subunit
ENSMUSG00000024312	-0.162126	3.90729	6.96459	0.016594	0.366958	Wdr46	WD repeat domain 46
ENSMUSG00000038641	0.202567	7.93887	6.96126	0.016616	0.366958	Akr1d1	aldo-keto reductase family 1, member D1
ENSMUSG00000080538	-0.917452	0.637826	7.01759	0.016669	0.367592	Gm25541	predicted gene, 25541
ENSMUSG00000064901	-0.639842	0.0100107	6.94756	0.0167612	0.368031	Snora21	small nucleolar RNA, H/ACA box 21
ENSMUSG00000025745	-0.122372	8.54067	6.93699	0.0167786	0.368031	Hadha	hydroxyacyl-CoA dehydrogenase trifunctional multienzyme complex subunit alpha
ENSMUSG00000024782	0.115829	8.78726	6.93475	0.0167936	0.368031	Ak3	adenylate kinase 3
ENSMUSG00000034708	-0.225833	6.68047	6.93033	0.0168234	0.368031	Grn	granulin
ENSMUSG00000027222	-0.117639	6.18717	6.92905	0.0168321	0.368031	Pex16	peroxisomal biogenesis factor 16
ENSMUSG00000057933	0.499816	2.10941	6.92179	0.0168831	0.368031	Gsta2	glutathione S-transferase, alpha 2 (Yc2)
ENSMUSG00000027552	0.247302	2.30478	6.9192	0.0169002	0.368031	E2f5	E2F transcription factor 5
ENSMUSG00000020375	-0.168386	4.19281	6.91821	0.0169057	0.368031	Rufy1	RUN and FYVE domain containing 1
ENSMUSG00000091957	0.374374	1.80409	6.90599	0.0169914	0.368031	Rps2-ps10	ribosomal protein S2, pseudogene 10
ENSMUSG00000049086	-0.417546	0.425126	6.9085	0.0169996	0.368031	Bmyc	brain expressed myelocytomatosis oncogene
ENSMUSG00000074825	-0.22017	2.81547	6.902	0.0170169	0.368031	Itpripl1	inositol 1,4,5-triphosphate receptor interacting protein-like 1
ENSMUSG00000028476	-0.218223	2.08175	6.89561	0.0170617	0.368031	Reck	reversion-inducing-cysteine-rich protein with kazal motifs
ENSMUSG00000073830	0.638079	9.97843	7.19723	0.0170827	0.368031	Mup14	major urinary protein 14
ENSMUSG00000094377	-0.560867	5.99694	7.20121	0.0170828	0.368031
ENSMUSG00000058921	0.143908	6.588	6.8885	0.0171088	0.368031	Slc10a5	solute carrier family 10 (sodium/bile acid cotransporter family), member 5
ENSMUSG00000032599	0.269301	5.51757	6.88621	0.0171246	0.368031	Ip6k2	inositol hexaphosphate kinase 2
ENSMUSG00000066724	0.354806	4.30473	6.92841	0.017175	0.368031
ENSMUSG00000055632	0.540781	-0.102026	6.88509	0.0171863	0.368031	Hmcn2	hemicentin 2
ENSMUSG00000023861	0.153981	6.64018	6.87619	0.0171938	0.368031	Mpc1	mitochondrial pyruvate carrier 1
ENSMUSG00000091845	0.175659	3.48752	6.86854	0.0172472	0.368031	Rpl36-ps12	ribosomal protein L36, pseudogene 12
ENSMUSG00000051427	-0.203024	4.05831	6.8678	0.0172522	0.368031	Ccdc157	coiled-coil domain containing 157
ENSMUSG00000030016	0.139022	6.33054	6.86502	0.0172713	0.368031	Zfp638	zinc finger protein 638
ENSMUSG00000036473	-0.229489	4.35061	6.85921	0.017312	0.368031	Tbc1d24	TBC1 domain family, member 24
ENSMUSG00000025602	0.47746	0.541792	6.85799	0.0173354	0.368031	Zfp202	zinc finger protein 202
ENSMUSG00000021376	0.152813	5.79609	6.84599	0.0174044	0.368031	Tpmt	thiopurine methyltransferase
ENSMUSG00000052920	-0.247515	2.28779	6.84465	0.0174152	0.368031	Prkg1	protein kinase, cGMP-dependent, type I
ENSMUSG00000040651	0.149461	6.78938	6.84262	0.017428	0.368031	Tasor	transcription activation suppressor
ENSMUSG00000042379	1.00647	-0.189846	6.85258	0.0174334	0.368031	Esm1	endothelial cell-specific molecule 1
ENSMUSG00000073676	0.196274	5.243	6.84084	0.0174406	0.368031	Hspe1	heat shock protein 1 (chaperonin 10)
ENSMUSG00000007867	0.319089	1.07544	6.84097	0.0174461	0.368031	Ift43	intraflagellar transport 43
ENSMUSG00000019494	-0.20573	5.08962	6.83577	0.0174763	0.368031	Cops6	COP9 signalosome subunit 6
ENSMUSG00000044367	0.63936	0.881853	6.83386	0.0175001	0.368031	Slc16a13	solute carrier family 16 (monocarboxylic acid transporters), member 13
ENSMUSG00000021764	0.166081	5.69273	6.83145	0.0175068	0.368031	Ndufs4	NADH:ubiquinone oxidoreductase core subunit S4
ENSMUSG00000057363	-0.236608	2.67428	6.82777	0.0175338	0.368031	Uxs1	UDP-glucuronate decarboxylase 1
ENSMUSG00000059534	0.166473	5.9268	6.82383	0.0175607	0.368031	Uqcr10	ubiquinol-cytochrome c reductase, complex III subunit X
ENSMUSG00000038344	0.141628	5.26154	6.82328	0.0175647	0.368031	Txlng	taxilin gamma
ENSMUSG00000001786	0.152939	4.36148	6.80676	0.0176824	0.369811	Fbxo7	F-box protein 7
ENSMUSG00000021390	0.351429	1.214	6.80526	0.0176985	0.369811	Ogn	osteoglycin
ENSMUSG00000068134	0.206145	3.819	6.80106	0.0177233	0.369819	Zfp120	zinc finger protein 120
ENSMUSG00000083992	0.154567	4.69104	6.78974	0.0178045	0.370955	Gm11478	predicted gene 11478
ENSMUSG00000030104	0.137296	7.99159	6.78198	0.0178603	0.370955	Edem1	ER degradation enhancer, mannosidase alpha-like 1
ENSMUSG00000046080	0.240735	1.96054	6.77369	0.0179224	0.370955	Clec9a	C-type lectin domain family 9, member a
ENSMUSG00000064127	-0.167416	4.61004	6.76971	0.0179494	0.370955	Med14	mediator complex subunit 14
ENSMUSG00000042476	-0.165565	8.6504	6.7687	0.0179567	0.370955	Abcb4	ATP-binding cassette, sub-family B member 4
ENSMUSG00000020720	-0.136946	5.89738	6.75981	0.0180215	0.370955	Psmd12	proteasome (prosome, macropain) 26S subunit, non-ATPase, 12
ENSMUSG00000091460	0.622613	0.129592	6.76257	0.0180368	0.370955
ENSMUSG00000025428	0.117014	10.1124	6.75526	0.0180547	0.370955	Atp5f1a	ATP synthase F1 subunit alpha
ENSMUSG00000003282	0.473515	0.440591	6.75494	0.0180839	0.370955	Plag1	pleiomorphic adenoma gene 1
ENSMUSG00000021221	-0.448241	0.717739	6.75121	0.0180976	0.370955	Dpf3	double PHD fingers 3
ENSMUSG00000047230	-0.311632	6.0961	6.81168	0.0181086	0.370955	Cldn2	claudin 2
ENSMUSG00000038267	-0.155535	6.59328	6.74747	0.0181118	0.370955	Slc22a23	solute carrier family 22, member 23
ENSMUSG00000102135	-0.52316	-0.218846	6.75405	0.0181267	0.370955
ENSMUSG00000024827	-0.156051	7.66934	6.74279	0.0181462	0.370955	Gldc	glycine decarboxylase
ENSMUSG00000002797	0.27988	2.65703	6.74274	0.0181476	0.370955	Ggct	gamma-glutamyl cyclotransferase
ENSMUSG00000025421	0.187425	3.51457	6.7396	0.0181701	0.370955	Hdhd2	haloacid dehalogenase-like hydrolase domain containing 2
ENSMUSG00000065176	-0.572885	1.87594	6.74924	0.0182294	0.371198	Rnu12	RNA U12, small nuclear
ENSMUSG00000110827	-0.592955	0.095652	6.73982	0.0182311	0.371198
ENSMUSG00000017491	0.398629	2.54979	6.72231	0.0182987	0.372074	Rarb	retinoic acid receptor, beta
ENSMUSG00000073791	-0.651763	-0.601304	6.72868	0.0183559	0.372735	Efcab7	EF-hand calcium binding domain 7
ENSMUSG00000023073	0.630238	4.54603	7.00004	0.01842	0.373536	Slc10a2	solute carrier family 10, member 2
ENSMUSG00000032014	0.189082	8.03369	6.69685	0.018488	0.374412	Oaf	out at first homolog
ENSMUSG00000020140	-0.371968	2.76864	6.69198	0.0185256	0.374673	Lgr5	leucine rich repeat containing G protein coupled receptor 5
ENSMUSG00000081920	0.557807	-0.378762	6.68899	0.0186383	0.376063
ENSMUSG00000014498	-0.301662	4.50308	6.67472	0.0186552	0.376063	Ankrd52	ankyrin repeat domain 52
ENSMUSG00000047423	-0.178456	3.49419	6.67072	0.018686	0.376063	AI837181	expressed sequence AI837181
ENSMUSG00000058317	-0.16221	3.83202	6.66967	0.0186938	0.376063	Ube2e2	ubiquitin-conjugating enzyme E2E 2
ENSMUSG00000015668	0.171943	3.83619	6.66029	0.0187654	0.376638	Pdzd11	PDZ domain containing 11
ENSMUSG00000052783	-0.583708	0.141572	6.66484	0.0187721	0.376638	Grk4	G protein-coupled receptor kinase 4
ENSMUSG00000024892	-0.164715	9.46591	6.65324	0.0188191	0.376809	Pcx	pyruvate carboxylase
ENSMUSG00000026853	-0.459052	5.55883	6.87249	0.0188325	0.376809	Crat	carnitine acetyltransferase
ENSMUSG00000105787	-0.535159	-0.663756	6.66267	0.0188554	0.376809
ENSMUSG00000003161	0.155191	4.71396	6.64461	0.0188855	0.376912	Sri	sorcin
ENSMUSG00000046312	-0.140867	5.64134	6.63917	0.0189273	0.377249	Myorg	myogenesis regulating glycosidase (putative)
ENSMUSG00000036833	-0.185898	7.31913	6.62094	0.0190686	0.379566	Pnpla7	patatin-like phospholipase domain containing 7
ENSMUSG00000024456	-0.231999	5.66967	6.60988	0.0191549	0.380299	Diaph1	diaphanous related formin 1
ENSMUSG00000026235	0.485713	0.0772207	6.60918	0.0191985	0.380299	Epha4	Eph receptor A4
ENSMUSG00000040964	-0.262901	4.75583	6.60342	0.0192056	0.380299	Arhgef10l	Rho guanine nucleotide exchange factor 10-like
ENSMUSG00000116831	-0.577084	1.26462	6.60451	0.019206	0.380299	Gm30505	predicted gene, 30505
ENSMUSG00000096768	2.02496	2.06635	6.96995	0.01929	0.38131
ENSMUSG00000036208	0.194134	3.15524	6.58909	0.019319	0.38131	Nepro	nucleolus and neural progenitor protein
ENSMUSG00000112693	0.155772	3.6899	6.58121	0.0193812	0.38131
ENSMUSG00000006678	0.246975	3.01438	6.58048	0.0193873	0.38131	Pola1	polymerase (DNA directed), alpha 1
ENSMUSG00000086813	-0.669286	-0.00841469	6.58329	0.0194166	0.38131
ENSMUSG00000082998	-0.357181	1.32989	6.57309	0.0194506	0.38131	Gm11221	Fcf1 pseudogene
ENSMUSG00000025872	-0.140612	4.66075	6.56836	0.019483	0.38131	Thoc3	THO complex 3
ENSMUSG00000113864	-0.400858	0.689459	6.56577	0.0195195	0.38131
ENSMUSG00000086784	0.137915	6.33533	6.55762	0.0195688	0.38131	Isoc2a	isochorismatase domain containing 2a
ENSMUSG00000006356	-0.256159	4.62351	6.55738	0.0195708	0.38131	Crip2	cysteine rich protein 2
ENSMUSG00000038886	-0.137125	5.40829	6.55668	0.0195764	0.38131	Man2a2	mannosidase 2, alpha 2
ENSMUSG00000025512	0.165949	5.00505	6.55641	0.0195786	0.38131	Chid1	chitinase domain containing 1
ENSMUSG00000092528	0.401173	0.559439	6.55515	0.0196041	0.38131
ENSMUSG00000038005	0.310823	2.06275	6.55273	0.0196099	0.38131	Hpf1	histone PARylation factor 1
ENSMUSG00000115505	-0.284605	3.16602	6.5444	0.0196758	0.382099
ENSMUSG00000049354	-0.103198	5.65575	6.54088	0.0197035	0.382147	Dcaf7	DDB1 and CUL4 associated factor 7
ENSMUSG00000082100	-0.254632	5.13345	6.53615	0.0197418	0.3824	Glns-ps1	glutamine synthetase pseudogene 1
ENSMUSG00000061808	-0.147505	12.1213	6.52028	0.0198707	0.383596	Ttr	transthyretin
ENSMUSG00000102802	-0.555648	-0.540431	6.52393	0.0199213	0.383596
ENSMUSG00000021884	-0.229517	5.56414	6.51406	0.0199215	0.383596	Hacl1	2-hydroxyacyl-CoA lyase 1
ENSMUSG00000051652	-0.112756	6.55329	6.51352	0.019926	0.383596	Lrrc3	leucine rich repeat containing 3
ENSMUSG00000020014	0.517335	1.61163	6.51454	0.0199303	0.383596	Cfap54	cilia and flagella associated protein 54
ENSMUSG00000028637	-0.275389	2.38356	6.50207	0.0200214	0.384859	Ccdc30	coiled-coil domain containing 30
ENSMUSG00000087963	-0.642175	1.64182	6.53986	0.0200669	0.385244	Gm25394	predicted gene, 25394
ENSMUSG00000105353	-0.748	2.38883	6.66013	0.0201176	0.385728
ENSMUSG00000044465	-0.172745	4.57361	6.47399	0.0202524	0.386103	Fhip1b	FHF complex subunit HOOK interacting protein 1B
ENSMUSG00000028899	-0.159749	3.62908	6.47241	0.020266	0.386103	Taf12	TATA-box binding protein associated factor 12
ENSMUSG00000062624	-0.450891	7.49275	6.67742	0.0202662	0.386103	Cyp2c67	cytochrome P450, family 2, subfamily c, polypeptide 67
ENSMUSG00000046603	0.155474	4.72987	6.47103	0.0202772	0.386103	Tcaim	T cell activation inhibitor, mitochondrial
ENSMUSG00000033444	0.0988229	5.0649	6.47009	0.0202849	0.386103	Specc1l	sperm antigen with calponin homology and coiled-coil domains 1-like
ENSMUSG00000067928	0.307258	3.0897	6.46953	0.0202903	0.386103	Zfp760	zinc finger protein 760
ENSMUSG00000099647	0.280836	2.0455	6.46134	0.0203601	0.386945
ENSMUSG00000028992	0.182805	4.04959	6.45331	0.0204259	0.387707	Nmnat1	nicotinamide nucleotide adenylyltransferase 1
ENSMUSG00000028556	-0.199903	4.60771	6.43626	0.0205697	0.389095	Dock7	dedicator of cytokinesis 7
ENSMUSG00000097974	0.379951	0.379934	6.43385	0.020611	0.389095
ENSMUSG00000082896	0.442155	3.14325	6.47676	0.0206315	0.389095
ENSMUSG00000028514	-0.126057	7.48492	6.42345	0.0206786	0.389095	Usp24	ubiquitin specific peptidase 24
ENSMUSG00000025405	-0.204745	5.03664	6.42105	0.0206992	0.389095	Inhbc	inhibin beta-C
ENSMUSG00000042104	0.249376	1.64039	6.42036	0.0207083	0.389095	Uggt2	UDP-glucose glycoprotein glucosyltransferase 2
ENSMUSG00000106838	-0.434278	1.17277	6.42045	0.0207149	0.389095
ENSMUSG00000047547	-0.125795	5.03354	6.41621	0.0207405	0.389095	Cltb	clathrin light chain B
ENSMUSG00000033732	-0.124358	5.58808	6.41382	0.020761	0.389095	Sf3b3	splicing factor 3b, subunit 3
ENSMUSG00000044968	-0.462106	0.174534	6.41711	0.0207712	0.389095	Napepld	N-acyl phosphatidylethanolamine phospholipase D
ENSMUSG00000098068	-0.583594	-0.132759	6.42117	0.0207819	0.389095	Gm7909	high mobility group box 2 pseudogene
ENSMUSG00000037440	-0.522757	5.98151	6.65819	0.0209279	0.391285	Vnn1	vanin 1
ENSMUSG00000044751	0.154148	5.82661	6.39181	0.0209506	0.391285
ENSMUSG00000056899	0.138975	4.72442	6.38367	0.0210213	0.391716	Immp2l	IMP2 inner mitochondrial membrane peptidase-like (S. cerevisiae)
ENSMUSG00000045658	-0.182002	6.76384	6.38201	0.0210356	0.391716	Pid1	phosphotyrosine interaction domain containing 1
ENSMUSG00000082016	0.191417	4.89426	6.38021	0.0210514	0.391716
ENSMUSG00000021072	0.125923	5.14137	6.37414	0.0211043	0.392218	Tmx1	thioredoxin-related transmembrane protein 1
ENSMUSG00000032512	0.107457	5.35258	6.37063	0.021135	0.392307	Wdr48	WD repeat domain 48
ENSMUSG00000096957	0.547117	-0.167961	6.37458	0.0211845	0.392339
ENSMUSG00000018599	0.173642	4.58855	6.36047	0.0212241	0.392339	Mief2	mitochondrial elongation factor 2
ENSMUSG00000104900	-0.706485	-0.262334	6.36913	0.0212366	0.392339	4930596I21Rik	RIKEN cDNA 4930596I21 gene
ENSMUSG00000073424	0.168545	7.4708	6.3586	0.0212404	0.392339	Cyp4f15	cytochrome P450, family 4, subfamily f, polypeptide 15
ENSMUSG00000102595	-1.33813	0.235287	6.4877	0.0213711	0.39427
ENSMUSG00000044533	0.12668	6.46745	6.33759	0.0214261	0.394805	Rps2	ribosomal protein S2
ENSMUSG00000112794	-0.585002	-0.0816328	6.3277	0.021551	0.396622
ENSMUSG00000021361	0.133708	6.18188	6.31725	0.0216077	0.397183	Tmem14c	transmembrane protein 14C
ENSMUSG00000022957	-0.142458	5.29974	6.31209	0.0216541	0.397552	Itsn1	intersectin 1 (SH3 domain protein 1A)
ENSMUSG00000058076	0.120811	6.9946	6.30782	0.0216925	0.397774	Sdhc	succinate dehydrogenase complex, subunit C, integral membrane protein
ENSMUSG00000061601	0.585102	0.27236	6.30165	0.0217777	0.397862	Pclo	piccolo (presynaptic cytomatrix protein)
ENSMUSG00000024985	-0.294909	3.45979	6.29462	0.0218122	0.397862	Tcf7l2	transcription factor 7 like 2, T cell specific, HMG box
ENSMUSG00000005312	-0.102859	7.08774	6.28904	0.0218625	0.397862	Ubqln1	ubiquilin 1
ENSMUSG00000032997	-0.361184	0.911322	6.28869	0.0218753	0.397862	Chpf	chondroitin polymerizing factor
ENSMUSG00000017718	0.194217	6.05764	6.28757	0.0218758	0.397862	Afmid	arylformamidase
ENSMUSG00000108218	0.313153	1.17665	6.28555	0.0219002	0.397862
ENSMUSG00000021597	0.264476	2.65895	6.28229	0.0219249	0.397862	Slf1	SMC5-SMC6 complex localization factor 1
ENSMUSG00000000340	0.142447	6.97268	6.27978	0.0219468	0.397862	Dbt	dihydrolipoamide branched chain transacylase E2
ENSMUSG00000078153	0.151078	4.86275	6.27677	0.0219743	0.397862	Psme2b	protease (prosome, macropain) activator subunit 2B
ENSMUSG00000102719	-0.531779	0.63754	6.27789	0.0219917	0.397862
ENSMUSG00000003123	0.265227	4.53918	6.27396	0.022	0.397862	Lipe	lipase, hormone sensitive
ENSMUSG00000038299	0.11527	4.98524	6.27073	0.0220296	0.397862	Wdr36	WD repeat domain 36
ENSMUSG00000002324	-0.550779	0.540976	6.27097	0.0220769	0.397862	Rec8	REC8 meiotic recombination protein
ENSMUSG00000102252	0.246785	2.14539	6.26263	0.0221059	0.397862	Snrpn	small nuclear ribonucleoprotein N
ENSMUSG00000022537	-0.273026	1.31702	6.26288	0.0221072	0.397862	Tmem44	transmembrane protein 44
ENSMUSG00000073609	0.133887	4.95642	6.25757	0.0221506	0.397862	D2hgdh	D-2-hydroxyglutarate dehydrogenase
ENSMUSG00000026888	-0.149197	5.8303	6.25623	0.022163	0.397862	Grb14	growth factor receptor bound protein 14
ENSMUSG00000032066	-0.159639	4.97971	6.2554	0.0221706	0.397862	Bco2	beta-carotene oxygenase 2
ENSMUSG00000078687	1.0394	5.70474	6.59596	0.0222767	0.398047	Mup8	major urinary protein 8
ENSMUSG00000087516	-0.349621	2.22405	6.24413	0.0222767	0.398047	Tbx3os1	T-box 3, opposite strand 1
ENSMUSG00000060550	0.231523	4.79361	6.2398	0.0223153	0.398047	H2-Q7	histocompatibility 2, Q region locus 7
ENSMUSG00000043391	0.166364	3.55993	6.23908	0.0223223	0.398047	2510009E07Rik	RIKEN cDNA 2510009E07 gene
ENSMUSG00000040606	0.463006	0.263047	6.24184	0.022324	0.398047	Kazn	kazrin, periplakin interacting protein
ENSMUSG00000014791	-0.14935	4.67447	6.23727	0.0223388	0.398047	Elmo3	engulfment and cell motility 3
ENSMUSG00000071657	-0.115141	5.07643	6.22503	0.0224531	0.399612	Bscl2	BSCL2 lipid droplet biogenesis associated, seipin
ENSMUSG00000020048	0.198279	9.65883	6.21498	0.0225474	0.400284	Hsp90b1	heat shock protein 90, beta (Grp94), member 1
ENSMUSG00000021774	0.17243	4.00714	6.21475	0.0225499	0.400284	Ube2e1	ubiquitin-conjugating enzyme E2E 1
ENSMUSG00000088008	-0.864567	0.148883	6.21761	0.0225702	0.400284	Gm25492	predicted gene, 25492
ENSMUSG00000022856	-0.340188	2.40041	6.20542	0.022639	0.400834	Tmem41a	transmembrane protein 41a
ENSMUSG00000028962	-0.124708	4.95462	6.20367	0.0226542	0.400834	Slc4a2	solute carrier family 4 (anion exchanger), member 2
ENSMUSG00000091277	0.165996	3.30234	6.20044	0.0226853	0.400916	Gm1818	predicted gene 1818
ENSMUSG00000102805	-0.576455	-0.430737	6.19099	0.0227733	0.401635	Arfip1	ARF interacting protein 1
ENSMUSG00000058022	0.188238	6.57167	6.18951	0.0227886	0.401635	Adtrp	androgen dependent TFPI regulating protein
ENSMUSG00000021928	0.167555	5.68127	6.18772	0.0228057	0.401635	Ebpl	emopamil binding protein-like
ENSMUSG00000045284	0.39487	1.93713	6.1789	0.0228924	0.402242	Dcaf12l1	DDB1 and CUL4 associated factor 12-like 1
ENSMUSG00000089756	0.298	1.6859	6.17782	0.0229035	0.402242	Zfp966	zinc finger protein 966
ENSMUSG00000020392	-0.22175	3.44371	6.17564	0.0229217	0.402242	Cdkn2aipnl	CDKN2A interacting protein N-terminal like
ENSMUSG00000035868	0.280931	2.56862	6.17312	0.0229465	0.402242	Zfp983	zinc finger protein 983
ENSMUSG00000104125	-0.441496	2.3154	6.16916	0.0229852	0.402452
ENSMUSG00000054942	0.639072	1.21433	6.17859	0.0230117	0.402452	Miga1	mitoguardin 1
ENSMUSG00000090623	-0.150014	3.79076	6.16194	0.0230534	0.402704
ENSMUSG00000024570	-0.13985	4.58234	6.15883	0.0230831	0.402704	Rbfa	ribosome binding factor A
ENSMUSG00000078675	0.676351	8.12265	6.44251	0.0231393	0.402704	Mup16	major urinary protein 16
ENSMUSG00000026663	-0.124417	7.03523	6.15214	0.0231478	0.402704	Atf6	activating transcription factor 6
ENSMUSG00000030884	0.123267	7.80976	6.14921	0.0231762	0.402704	Uqcrc2	ubiquinol cytochrome c reductase core protein 2
ENSMUSG00000043510	0.275748	1.54378	6.14862	0.0231858	0.402704	Hscb	HscB iron-sulfur cluster co-chaperone
ENSMUSG00000041351	0.401545	2.60611	6.14532	0.0232151	0.402751	Rap1gap	Rap1 GTPase-activating protein
ENSMUSG00000068036	-0.117617	6.52997	6.1409	0.023257	0.403016	Afdn	afadin, adherens junction formation factor
ENSMUSG00000028003	0.377904	5.19317	6.25394	0.023362	0.404348	Lrat	lecithin-retinol acyltransferase (phosphatidylcholine-retinol-O-acyltransferase)
ENSMUSG00000002103	0.100472	5.9848	6.12758	0.0233874	0.404348	Acp2	acid phosphatase 2, lysosomal
ENSMUSG00000117621	0.19165	4.65822	6.12485	0.0234142	0.40435	Hspe1-rs1	heat shock protein 1 (chaperonin 10), related sequence 1
ENSMUSG00000116993	0.278887	3.63244	6.12151	0.0234475	0.404462
ENSMUSG00000012187	0.822327	-0.0896686	6.12769	0.0234746	0.40447	Mogat1	monoacylglycerol O-acyltransferase 1
ENSMUSG00000111709	0.66277	0.241158	6.11631	0.0235353	0.405053	Gsta13	glutathione S-transferase alpha 13
ENSMUSG00000026417	0.250726	10.5181	6.10684	0.0235918	0.405483	Pigr	polymeric immunoglobulin receptor
ENSMUSG00000064796	-0.42666	1.33448	6.10518	0.0236139	0.405483
ENSMUSG00000113137	0.509833	-0.32502	6.09598	0.0237952	0.407771
ENSMUSG00000035293	0.165018	3.21259	6.08589	0.023801	0.407771	G2e3	G2/M-phase specific E3 ubiquitin ligase
ENSMUSG00000105881	0.698286	-0.416705	6.08476	0.023941	0.409705
ENSMUSG00000023367	-0.140951	6.2408	6.06651	0.0239952	0.41017	Tmem176a	transmembrane protein 176A
ENSMUSG00000057103	0.173417	6.82164	6.0592	0.0240692	0.41097	Nat8f1	N-acetyltransferase 8 (GCN5-related) family member 1
ENSMUSG00000070704	0.116769	9.08584	6.0465	0.0241983	0.412157	Ugt2b36	UDP glucuronosyltransferase 2 family, polypeptide B36
ENSMUSG00000079036	-0.208927	3.5985	6.04553	0.0242086	0.412157	Alkbh1	alkB homolog 1, histone H2A dioxygenase
ENSMUSG00000029049	-0.305393	1.5097	6.04035	0.0242657	0.412157	Morn1	MORN repeat containing 1
ENSMUSG00000025240	0.103996	6.63467	6.03917	0.0242733	0.412157	Sacm1l	SAC1 suppressor of actin mutations 1-like (yeast)
ENSMUSG00000038181	-0.151213	4.9728	6.03745	0.0242909	0.412157	Chpf2	chondroitin polymerizing factor 2
ENSMUSG00000067424	0.2227	3.28853	6.03295	0.0243375	0.412157	Zfp563	zinc finger protein 563
ENSMUSG00000025935	0.146347	7.64022	6.02487	0.0244201	0.412157	Tram1	translocating chain-associating membrane protein 1
ENSMUSG00000117226	0.45907	0.375911	6.02768	0.0244219	0.412157	Gm31235	predicted gene, 31235
ENSMUSG00000053289	-0.148742	4.01328	6.02445	0.0244247	0.412157	Ddx10	DEAD box helicase 10
ENSMUSG00000026385	-0.25286	8.26698	6.01749	0.0244963	0.412157	Dbi	diazepam binding inhibitor
ENSMUSG00000020695	0.465821	0.704386	6.0186	0.0244979	0.412157	Mrc2	mannose receptor, C type 2
ENSMUSG00000034584	0.151766	5.68593	6.01561	0.0245157	0.412157	Exph5	exophilin 5
ENSMUSG00000085971	0.53231	-0.247168	6.02351	0.0245168	0.412157	Gm15411	predicted gene 15411
ENSMUSG00000022178	-0.289369	2.50511	6.0126	0.0245482	0.412157	Ajuba	ajuba LIM protein
ENSMUSG00000036904	0.290113	4.70554	6.02397	0.024576	0.412157	Fzd8	frizzled class receptor 8
ENSMUSG00000027750	-0.265034	4.0391	6.00925	0.0245818	0.412157	Postn	periostin, osteoblast specific factor
ENSMUSG00000074656	-0.13478	4.90356	6.00203	0.0246568	0.412157	Eif2s2	eukaryotic translation initiation factor 2 subunit 2 beta
ENSMUSG00000025287	0.302979	1.53274	6.00031	0.0246786	0.412157	Acot9	acyl-CoA thioesterase 9
ENSMUSG00000041258	0.131504	5.26411	5.999	0.0246884	0.412157	Zfp236	zinc finger protein 236
ENSMUSG00000098332	-0.206503	2.59744	5.99732	0.0247071	0.412157	Pigbos1	Pigb opposite strand 1
ENSMUSG00000039221	0.294593	2.8314	5.99693	0.0247109	0.412157	Rpl22l1	ribosomal protein L22 like 1
ENSMUSG00000020561	-0.206012	3.84672	5.99135	0.0247686	0.412311	Polr1f	RNA polymerase I subunit F
ENSMUSG00000109771	0.270432	1.88786	5.9843	0.0248448	0.412311	Gm35315	predicted gene, 35315
ENSMUSG00000102758	0.176092	4.88847	5.98226	0.0248637	0.412311	Naaladl2	N-acetylated alpha-linked acidic dipeptidase-like 2
ENSMUSG00000074158	0.20754	3.12977	5.97971	0.0248912	0.412311	Zfp976	zinc finger protein 976
ENSMUSG00000054199	-0.141057	4.3099	5.97964	0.0248914	0.412311	Gon4l	gon-4 like
ENSMUSG00000050552	0.144531	4.80154	5.97533	0.0249367	0.412311	Lamtor4	late endosomal/lysosomal adaptor, MAPK and MTOR activator 4
ENSMUSG00000071337	-0.138577	3.92124	5.97508	0.0249396	0.412311	Tia1	cytotoxic granule-associated RNA binding protein 1
ENSMUSG00000033365	-0.305314	3.18902	5.97429	0.0249483	0.412311	Ipo13	importin 13
ENSMUSG00000027580	-0.1714	6.96102	5.97261	0.0249654	0.412311	Helz2	helicase with zinc finger 2, transcriptional coactivator
ENSMUSG00000105818	-0.214668	2.59569	5.96752	0.0250206	0.412771
ENSMUSG00000052031	0.25512	2.40777	5.96175	0.0250818	0.413331	Tagap1	T cell activation GTPase activating protein 1
ENSMUSG00000107257	0.303578	1.81379	5.95734	0.0251301	0.413677
ENSMUSG00000026864	0.19881	9.45271	5.94852	0.0252214	0.41428	Hspa5	heat shock protein 5
ENSMUSG00000031561	-0.226395	5.37293	5.9485	0.0252216	0.41428	Tenm3	teneurin transmembrane protein 3
ENSMUSG00000059058	-0.395405	0.401277	5.94605	0.0252765	0.414732
ENSMUSG00000027953	0.191554	2.8858	5.93697	0.0253461	0.415067	Slc50a1	solute carrier family 50 (sugar transporter), member 1
ENSMUSG00000108064	0.256071	2.7477	5.93645	0.0253518	0.415067
ENSMUSG00000043773	0.607075	-0.412871	5.93697	0.0254682	0.415611	1700048O20Rik	RIKEN cDNA 1700048O20 gene
ENSMUSG00000040746	0.126849	5.36837	5.92465	0.025478	0.415611	Rnf167	ring finger protein 167
ENSMUSG00000034135	-0.180594	5.53185	5.92387	0.0254864	0.415611	Sik3	SIK family kinase 3
ENSMUSG00000026404	-0.189973	2.45421	5.9191	0.0255395	0.415611	Ddx59	DEAD box helicase 59
ENSMUSG00000031168	0.121208	7.2751	5.91737	0.0255568	0.415611	Ebp	EBP cholestenol delta-isomerase
ENSMUSG00000064899	-0.52646	2.48513	5.97364	0.0255617	0.415611	Snord118	small nucleolar RNA, C/D box 118
ENSMUSG00000037933	0.16973	4.35061	5.91141	0.0256218	0.415611	Bicd2	BICD cargo adaptor 2
ENSMUSG00000081562	-0.583301	-0.731103	5.91159	0.025716	0.415611
ENSMUSG00000053769	-0.186674	3.20974	5.9005	0.0257413	0.415611	Lysmd1	LysM, putative peptidoglycan-binding, domain containing 1
ENSMUSG00000110720	0.742484	1.62648	5.99375	0.0257626	0.415611
ENSMUSG00000030551	-0.200734	4.92738	5.89328	0.0258199	0.415611	Nr2f2	nuclear receptor subfamily 2, group F, member 2
ENSMUSG00000066407	-0.238113	1.59135	5.89159	0.0258425	0.415611	Gm10263	40S ribosomal protein S28 pseudogene
ENSMUSG00000054408	0.137737	6.30717	5.8899	0.0258569	0.415611	Spcs3	signal peptidase complex subunit 3 homolog (S. cerevisiae)
ENSMUSG00000099858	0.143027	8.44501	5.88982	0.0258578	0.415611	Gm6652	predicted gene 6652
ENSMUSG00000028656	0.102989	6.18953	5.88781	0.0258799	0.415611	Cap1	cyclase associated actin cytoskeleton regulatory protein 1
ENSMUSG00000025470	-0.221612	2.48601	5.88734	0.0258865	0.415611	Zfp511	zinc finger protein 511
ENSMUSG00000042812	-0.350641	0.976413	5.88735	0.0258944	0.415611	Foxf1	forkhead box F1
ENSMUSG00000030276	0.414739	0.427882	5.88749	0.0259049	0.415611	Ttll3	tubulin tyrosine ligase-like family, member 3
ENSMUSG00000046731	0.335705	0.839823	5.88636	0.025907	0.415611	Kctd11	potassium channel tetramerisation domain containing 11
ENSMUSG00000063576	-0.200498	4.67955	5.87945	0.0259722	0.415645	Klhdc3	kelch domain containing 3
ENSMUSG00000085862	0.62365	-0.455876	5.8869	0.0260136	0.415645	Gm13483	predicted gene 13483
ENSMUSG00000061046	-0.205139	2.16119	5.87302	0.0260453	0.415645	Haghl	hydroxyacylglutathione hydrolase-like
ENSMUSG00000074165	0.276091	2.05916	5.86973	0.0260819	0.415645	Zfp788	zinc finger protein 788
ENSMUSG00000079057	0.18395	9.18314	5.86921	0.0260855	0.415645	Cyp4v3	cytochrome P450, family 4, subfamily v, polypeptide 3
ENSMUSG00000067586	-0.428705	1.55108	5.8691	0.0260912	0.415645	S1pr3	sphingosine-1-phosphate receptor 3
ENSMUSG00000042406	-0.158795	5.88221	5.86627	0.0261182	0.415645	Atf4	activating transcription factor 4
ENSMUSG00000005510	0.124341	5.61433	5.86184	0.0261675	0.415645	Ndufs3	NADH:ubiquinone oxidoreductase core subunit S3
ENSMUSG00000036180	-0.131515	5.49256	5.85467	0.0262476	0.415645	Gatad2a	GATA zinc finger domain containing 2A
ENSMUSG00000028268	0.389313	3.78977	5.91689	0.026251	0.415645	Gbp3	guanylate binding protein 3
ENSMUSG00000019122	0.238386	5.06312	5.85406	0.0262544	0.415645	Ccl9	C-C motif chemokine ligand 9
ENSMUSG00000038764	0.138711	5.83677	5.85323	0.0262637	0.415645	Ptpn3	protein tyrosine phosphatase, non-receptor type 3
ENSMUSG00000094743	0.486699	0.693364	5.85431	0.0262663	0.415645
ENSMUSG00000063412	0.226663	2.45468	5.84531	0.0263539	0.416596	Erhrt-ps	ERH mRNA splicing and mitosis factor retrotransposed, pseudogene
ENSMUSG00000103276	-0.790073	-0.630123	5.84635	0.0264211	0.417221
ENSMUSG00000004032	0.293521	2.18999	5.83359	0.0264864	0.417736	Gstm5	glutathione S-transferase, mu 5
ENSMUSG00000028795	-0.248003	1.92485	5.83168	0.0265089	0.417736	Ccdc28b	coiled coil domain containing 28B
ENSMUSG00000015377	0.191775	2.60756	5.82087	0.02663	0.419207	Dennd6b	DENN domain containing 6B
ENSMUSG00000029438	0.183061	3.82195	5.80865	0.0267684	0.420948	Bcl7a	B cell CLL/lymphoma 7A
ENSMUSG00000037458	0.165259	7.28315	5.80563	0.0268026	0.421048	Azin1	antizyme inhibitor 1
ENSMUSG00000031539	0.269786	1.61686	5.79661	0.0269099	0.422111	Ap3m2	adaptor-related protein complex 3, mu 2 subunit
ENSMUSG00000024871	0.596394	-0.297096	5.80304	0.026926	0.422111	Doc2g	double C2, gamma
ENSMUSG00000041997	-0.107328	5.83179	5.78942	0.026989	0.42216	Tlk1	tousled-like kinase 1
ENSMUSG00000046111	-0.180287	3.81042	5.78859	0.026999	0.42216	Cep295	centrosomal protein 295
ENSMUSG00000008200	-0.146382	4.82427	5.78736	0.0270129	0.42216	Fnbp4	formin binding protein 4
ENSMUSG00000018412	-0.140436	5.35516	5.7834	0.0270587	0.422277	Kansl1	KAT8 regulatory NSL complex subunit 1
ENSMUSG00000041449	-0.523465	-0.596962	5.79398	0.0270875	0.422277
ENSMUSG00000005882	0.131215	5.25647	5.77294	0.02718	0.422277	Uqcc1	ubiquinol-cytochrome c reductase complex assembly factor 1
ENSMUSG00000061013	0.893011	0.221652	5.81132	0.0271857	0.422277	Mkx	mohawk homeobox
ENSMUSG00000054757	0.168801	6.25065	5.77004	0.0272138	0.422277	Akr1c20	aldo-keto reductase family 1, member C20
ENSMUSG00000069170	-0.642354	3.20756	5.95226	0.027225	0.422277	Adgrv1	adhesion G protein-coupled receptor V1
ENSMUSG00000020895	0.613092	-0.43923	5.77617	0.02726	0.422277	Tmem107	transmembrane protein 107
ENSMUSG00000003435	-0.144883	5.83126	5.7655	0.0272668	0.422277	Supt5	suppressor of Ty 5, DSIF elongation factor subunit
ENSMUSG00000004460	0.184233	6.392	5.76509	0.0272716	0.422277	Dnajb11	DnaJ heat shock protein family (Hsp40) member B11
ENSMUSG00000033326	-0.124922	4.94836	5.76132	0.0273157	0.422528	Kdm4a	lysine (K)-specific demethylase 4A
ENSMUSG00000026348	0.573004	4.69148	5.98092	0.0273806	0.422794	Acmsd	amino carboxymuconate semialdehyde decarboxylase
ENSMUSG00000108024	0.575717	-0.663024	5.76915	0.0273888	0.422794
ENSMUSG00000028420	-0.156837	5.20262	5.74805	0.0274715	0.422874	Tmem38b	transmembrane protein 38B
ENSMUSG00000026925	-0.187802	3.0398	5.747	0.0274846	0.422874	Inpp5e	inositol polyphosphate-5-phosphatase E
ENSMUSG00000107198	-0.487113	2.1997	5.75881	0.0275175	0.422874	Gm19619	predicted gene, 19619
ENSMUSG00000048351	-0.183826	4.06614	5.74399	0.0275195	0.422874	Coa7	cytochrome c oxidase assembly factor 7
ENSMUSG00000030255	0.496401	1.08314	5.74355	0.0275338	0.422874	Sspn	sarcospan
ENSMUSG00000016028	-0.505423	3.74875	5.88273	0.0275823	0.42319	Celsr1	cadherin, EGF LAG seven-pass G-type receptor 1
ENSMUSG00000054889	-0.234464	6.38409	5.72989	0.0276863	0.424355	Dsp	desmoplakin
ENSMUSG00000034438	0.376184	1.83253	5.72528	0.0277441	0.424626	Gbp8	guanylate-binding protein 8
ENSMUSG00000108806	-1.00795	-0.0136175	5.74897	0.0277601	0.424626
ENSMUSG00000031958	0.110929	7.40025	5.71921	0.0278136	0.42485	Ldhd	lactate dehydrogenase D
ENSMUSG00000099032	-0.593402	0.284193	5.63255	0.0279201	0.42485	Tcf24	transcription factor 24
ENSMUSG00000074272	-0.142116	6.51566	5.70992	0.0279248	0.42485	Ceacam1	CEA cell adhesion molecule 1
ENSMUSG00000025004	-0.701889	3.9082	5.94123	0.0279789	0.42485	Cyp2c40	cytochrome P450, family 2, subfamily c, polypeptide 40
ENSMUSG00000050017	-0.236542	4.81837	5.70527	0.0279807	0.42485	Pitpnb	phosphatidylinositol transfer protein, beta
ENSMUSG00000000976	-0.116724	4.28857	5.7052	0.0279817	0.42485	Heatr6	HEAT repeat containing 6
ENSMUSG00000038780	-0.154254	4.34817	5.7041	0.0279949	0.42485	Smurf1	SMAD specific E3 ubiquitin protein ligase 1
ENSMUSG00000032079	-0.220259	10.4019	5.70356	0.0280013	0.42485	Apoa5	apolipoprotein A-V
ENSMUSG00000085287	-0.245766	2.56166	5.70038	0.0280409	0.42485	4833418N02Rik	RIKEN cDNA 4833418N02 gene
ENSMUSG00000067235	-0.210437	10.3816	5.69764	0.0280726	0.42485	H2-Q10	histocompatibility 2, Q region locus 10
ENSMUSG00000030218	0.861313	-0.198694	5.70046	0.028132	0.42485	Mgp	matrix Gla protein
ENSMUSG00000044646	0.834546	0.128826	5.69921	0.0281387	0.42485	Zbtb7c	zinc finger and BTB domain containing 7C
ENSMUSG00000034936	0.677313	5.33177	5.94995	0.0281398	0.42485	Arl4d	ADP-ribosylation factor-like 4D
ENSMUSG00000038224	0.138595	9.62085	5.68739	0.0281966	0.425199	Serpinf2	serine (or cysteine) peptidase inhibitor, clade F, member 2
ENSMUSG00000034587	0.515193	-0.329095	5.6931	0.0282328	0.425199	8430429K09Rik	RIKEN cDNA 8430429K09 gene
ENSMUSG00000054808	-0.206006	6.44048	5.68292	0.0282509	0.425199	Actn4	actinin alpha 4
ENSMUSG00000019774	0.192667	2.74521	5.67816	0.0283099	0.425199	Mtrf1l	mitochondrial translational release factor 1-like
ENSMUSG00000025812	-0.0933214	6.6604	5.66983	0.0284106	0.425199	Pard3	par-3 family cell polarity regulator
ENSMUSG00000071335	-0.164847	3.83437	5.6677	0.028437	0.425199
ENSMUSG00000011257	-0.189813	3.39173	5.66702	0.0284456	0.425199	Pabpc4	poly(A) binding protein, cytoplasmic 4
ENSMUSG00000042729	-0.164137	3.80443	5.66672	0.0284491	0.425199	Wdr74	WD repeat domain 74
ENSMUSG00000032386	-0.148314	6.27548	5.66126	0.0285157	0.425199	Trip4	thyroid hormone receptor interactor 4
ENSMUSG00000083061	-0.363685	0.706524	5.66183	0.0285238	0.425199
ENSMUSG00000026176	-0.112854	6.35714	5.66026	0.028528	0.425199	Ctdsp1	CTD small phosphatase 1
ENSMUSG00000015755	-0.190941	5.56529	5.66001	0.0285311	0.425199	Tab2	TGF-beta activated kinase 1/MAP3K7 binding protein 2
ENSMUSG00000087484	-0.54538	0.0278009	5.66331	0.028552	0.425199	2900089D17Rik	RIKEN cDNA 2900089D17 gene
ENSMUSG00000097615	-0.786432	-0.329048	5.66487	0.0285624	0.425199	Gm2061	predicted gene 2061
ENSMUSG00000063200	0.141506	4.57688	5.65399	0.0286054	0.425199	Nol7	nucleolar protein 7
ENSMUSG00000035202	-2.54568	6.17363	5.97624	0.0287012	0.425199	Lars2	leucyl-tRNA synthetase, mitochondrial
ENSMUSG00000040785	0.152495	5.6152	5.64487	0.0287179	0.425199	Ttc3	tetratricopeptide repeat domain 3
ENSMUSG00000022214	0.102556	8.22289	5.64047	0.0287726	0.425199	Dcaf11	DDB1 and CUL4 associated factor 11
ENSMUSG00000024987	1.29959	3.41157	5.92373	0.0288284	0.425199	Cyp26a1	cytochrome P450, family 26, subfamily a, polypeptide 1
ENSMUSG00000078612	-0.413176	2.48339	5.63595	0.0288302	0.425199	Fyb2	FYN binding protein 2
ENSMUSG00000051747	-0.422253	0.524776	5.63433	0.0288703	0.425199	Ttn	titin
ENSMUSG00000108822	-0.525994	0.397296	5.63556	0.0288749	0.425199
ENSMUSG00000041468	-0.553128	0.666013	5.63408	0.0288876	0.425199	Gpr12	G-protein coupled receptor 12
ENSMUSG00000085133	-0.351367	1.82831	5.63016	0.0289044	0.425199
ENSMUSG00000074373	-1.40656	0.54547	5.82364	0.0289493	0.425199
ENSMUSG00000039703	-0.134337	6.40256	5.62454	0.0289712	0.425199	Nploc4	NPL4 homolog, ubiquitin recognition factor
ENSMUSG00000025933	0.321228	1.69576	5.62352	0.0289875	0.425199	Tmem14a	transmembrane protein 14A
ENSMUSG00000000563	0.133932	7.32653	5.62049	0.0290218	0.425199	Atp5pb	ATP synthase peripheral stalk-membrane subunit b
ENSMUSG00000082715	0.378669	1.4758	5.62077	0.0290231	0.425199
ENSMUSG00000022377	-0.212247	4.1049	5.61971	0.0290318	0.425199	Asap1	ArfGAP with SH3 domain, ankyrin repeat and PH domain1
ENSMUSG00000033684	-0.206036	8.36512	5.6195	0.0290343	0.425199	Qsox1	quiescin Q6 sulfhydryl oxidase 1
ENSMUSG00000021036	0.13034	4.87942	5.61411	0.029102	0.425505	Sptlc2	serine palmitoyltransferase, long chain base subunit 2
ENSMUSG00000028542	-0.296646	4.8179	5.64304	0.029139	0.425505	Slc6a9	solute carrier family 6 (neurotransmitter transporter, glycine), member 9
ENSMUSG00000057948	0.418392	0.412857	5.61302	0.0291396	0.425505	Unc13d	unc-13 homolog D
ENSMUSG00000001521	-0.309853	0.31601	5.60906	0.0292064	0.425842	Tulp3	TUB like protein 3
ENSMUSG00000022041	-0.426046	2.72584	5.61723	0.029219	0.425842	Chrna2	cholinergic receptor nicotinic alpha 2 subunit
ENSMUSG00000024505	0.216259	1.51501	5.59989	0.0292859	0.426059	Dtwd2	DTW domain containing 2
ENSMUSG00000113200	0.534239	-0.297058	5.60684	0.0292901	0.426059
ENSMUSG00000034022	-0.118619	5.45833	5.59309	0.0293677	0.426592	Cpsf1	cleavage and polyadenylation specific factor 1
ENSMUSG00000025050	-0.211496	3.03967	5.59193	0.0293832	0.426592	Pcgf6	polycomb group ring finger 6
ENSMUSG00000016427	0.12388	5.24931	5.58614	0.0294561	0.426899	Ndufa1	NADH:ubiquinone oxidoreductase subunit A1
ENSMUSG00000027439	0.10888	6.09787	5.58578	0.0294608	0.426899	Gzf1	GDNF-inducible zinc finger protein 1
ENSMUSG00000028597	0.615021	0.366814	5.58675	0.0294894	0.426905	Gpx7	glutathione peroxidase 7
ENSMUSG00000024160	-0.150905	3.45525	5.57145	0.0296448	0.428744	Spsb3	splA/ryanodine receptor domain and SOCS box containing 3
ENSMUSG00000044378	-0.361685	2.46397	5.56295	0.0297552	0.429175	Slc15a5	solute carrier family 15, member 5
ENSMUSG00000068877	0.854754	8.81197	5.83478	0.02977	0.429175	Selenbp2	selenium binding protein 2
ENSMUSG00000075225	-0.219416	3.24181	5.56057	0.0297851	0.429175	Ccdc162	coiled-coil domain containing 162
ENSMUSG00000068663	-0.139648	4.61057	5.55901	0.0298046	0.429175	Clec16a	C-type lectin domain family 16, member A
ENSMUSG00000030588	0.146113	4.43552	5.55757	0.0298232	0.429175	Yif1b	Yip1 interacting factor homolog B (S. cerevisiae)
ENSMUSG00000027942	0.140764	4.63256	5.55417	0.0298672	0.429175	4933434E20Rik	RIKEN cDNA 4933434E20 gene
ENSMUSG00000037341	0.537014	0.0876625	5.55739	0.0298732	0.429175	Slc9a7	solute carrier family 9 (sodium/hydrogen exchanger), member 7
ENSMUSG00000081684	0.487024	0.20081	5.54378	0.0300401	0.430892	Rps2-ps13	ribosomal protein S2, pseudogene 13
ENSMUSG00000027357	-0.136756	5.00433	5.54013	0.0300496	0.430892	Crls1	cardiolipin synthase 1
ENSMUSG00000061436	-0.32591	5.50791	5.60976	0.0301915	0.432178	Hipk2	homeodomain interacting protein kinase 2
ENSMUSG00000005813	-0.113968	5.23832	5.52826	0.030205	0.432178	Metap1	methionyl aminopeptidase 1
ENSMUSG00000097908	0.318447	2.18051	5.52689	0.030225	0.432178	4933404O12Rik	RIKEN cDNA 4933404O12 gene
ENSMUSG00000026837	-0.212632	3.92235	5.52446	0.0302551	0.4322	Col5a1	collagen, type V, alpha 1
ENSMUSG00000040331	0.116781	4.91323	5.51966	0.0303181	0.43269	Nsmce4a	NSE4 homolog A, SMC5-SMC6 complex component
ENSMUSG00000026939	-0.241792	2.93408	5.51479	0.0303833	0.433213	Tmem141	transmembrane protein 141
ENSMUSG00000083557	0.17885	2.5812	5.51171	0.0304242	0.433387
ENSMUSG00000034848	0.217143	2.44716	5.50156	0.0305591	0.434899	Ttc21b	tetratricopeptide repeat domain 21B
ENSMUSG00000108366	0.297004	1.28006	5.49687	0.0306261	0.435128	Gm5586	40S RIBOSOMAL PROTEIN S3A (V-FOS TRANSFORMATION EFFECTOR PROTEIN)
ENSMUSG00000091421	-0.176921	4.06314	5.49102	0.0306983	0.435128	Gm4202	tyrosine 3-monooxygenase/tryptophan 5-monooxygenase activation protein, beta polypeptide pseudogene
ENSMUSG00000062797	0.229809	3.43653	5.49032	0.030708	0.435128	Hikeshi	heat shock protein nuclear import factor
ENSMUSG00000063694	0.150243	5.18421	5.48879	0.0307279	0.435128	Cycs	cytochrome c, somatic
ENSMUSG00000016528	-0.0930435	5.88246	5.48767	0.0307429	0.435128	Mapkapk2	MAP kinase-activated protein kinase 2
ENSMUSG00000040888	-0.146593	4.67007	5.48731	0.0307478	0.435128	Gfer	growth factor, augmenter of liver regeneration
ENSMUSG00000044244	-0.415944	-0.0456357	5.48872	0.0307958	0.435401	Il20rb	interleukin 20 receptor beta
ENSMUSG00000036112	-0.123699	5.43197	5.46517	0.0310458	0.437843	Metap2	methionine aminopeptidase 2
ENSMUSG00000016253	-0.131426	4.84917	5.46465	0.0310529	0.437843	Nelfcd	negative elongation factor complex member C/D, Th1l
ENSMUSG00000078606	0.637218	0.691563	5.46297	0.0310913	0.437843	Gvin2	GTPase, very large interferon inducible, family member 2
ENSMUSG00000079487	-0.160079	4.62413	5.46145	0.0310964	0.437843	Med12	mediator complex subunit 12
ENSMUSG00000004768	0.342672	3.21689	5.45838	0.0311386	0.437843	Rab23	RAB23, member RAS oncogene family
ENSMUSG00000106558	0.498104	-0.310987	5.46619	0.0311422	0.437843
ENSMUSG00000037022	0.114113	4.51303	5.4559	0.0311717	0.437852	Mmaa	methylmalonic aciduria (cobalamin deficiency) type A
ENSMUSG00000099931	-0.57192	-0.479544	5.4588	0.0312591	0.438543
ENSMUSG00000025393	0.104549	10.1459	5.44803	0.0312789	0.438543	Atp5f1b	ATP synthase F1 subunit beta
ENSMUSG00000068299	0.250422	2.96373	5.44281	0.0313511	0.43901	Nat8f4	N-acetyltransferase 8 (GCN5-related) family member 4
ENSMUSG00000025911	0.127604	6.97646	5.44042	0.0313829	0.43901	Adhfe1	alcohol dehydrogenase, iron containing, 1
ENSMUSG00000039354	0.121014	4.10994	5.43925	0.0313993	0.43901	Smarcal1	SNF2 related chromatin remodeling ATPase like 1
ENSMUSG00000029776	0.121335	8.16916	5.43429	0.0314671	0.439552	Hibadh	3-hydroxyisobutyrate dehydrogenase
ENSMUSG00000031266	0.266111	2.42018	5.42836	0.0315505	0.439568	Gla	galactosidase, alpha
ENSMUSG00000028949	-0.403558	0.120957	5.43177	0.0315513	0.439568	Smarcd3	SWI/SNF related BAF chromatin remodeling complex subunit D3
ENSMUSG00000024063	0.248046	2.63432	5.42783	0.0315573	0.439568	Lbh	limb-bud and heart
ENSMUSG00000054894	-0.164466	2.43561	5.42588	0.0315845	0.439568	Dmac2l	distal membrane arm assembly component 2 like
ENSMUSG00000046434	-0.139868	4.35438	5.42094	0.0316514	0.440039	Hnrnpa1	heterogeneous nuclear ribonucleoprotein A1
ENSMUSG00000028064	-0.181022	5.42659	5.41842	0.0316862	0.440039	Sema4a	sema domain, immunoglobulin domain (Ig), transmembrane domain (TM) and short cytoplasmic domain, (semaphorin) 4A
ENSMUSG00000083328	-0.382708	1.22198	5.41757	0.0317056	0.440039	Gm11826	predicted gene 11826
ENSMUSG00000085189	-0.51915	0.61686	5.41097	0.0318118	0.441108
ENSMUSG00000027255	-0.130922	6.07815	5.40191	0.0319159	0.442147	Arfgap2	ARF GTPase activating protein 2
ENSMUSG00000032870	-0.210966	4.67612	5.39281	0.0320434	0.442882	Smap2	small ArfGAP 2
ENSMUSG00000037405	-0.211776	2.9337	5.39199	0.0320558	0.442882	Icam1	intercellular adhesion molecule 1
ENSMUSG00000027332	0.13421	7.95963	5.38999	0.0320829	0.442882	Ivd	isovaleryl coenzyme A dehydrogenase
ENSMUSG00000026614	-0.37673	5.10324	5.49771	0.0320861	0.442882	Slc30a10	solute carrier family 30, member 10
ENSMUSG00000029587	0.182923	3.86731	5.38363	0.0321729	0.443675	Zfp12	zinc finger protein 12
ENSMUSG00000031158	-0.150083	4.66238	5.37835	0.0322472	0.444294	Timm17b	translocase of inner mitochondrial membrane 17b
ENSMUSG00000035910	-0.317445	1.80181	5.37394	0.0323136	0.444764	Dcdc2a	doublecortin domain containing 2a
ENSMUSG00000112793	0.823608	-0.116133	5.376	0.0323654	0.444764
ENSMUSG00000003526	0.17133	8.21906	5.36971	0.0323695	0.444764	Prodh	proline dehydrogenase
ENSMUSG00000087819	-0.584107	2.5052	5.45593	0.0324437	0.445379	Gm25117	predicted gene, 25117
ENSMUSG00000021619	-0.221472	2.17905	5.35955	0.0325164	0.445973	Atg10	autophagy related 10
ENSMUSG00000028757	0.14063	6.388	5.3499	0.0326521	0.446728	Ddost	dolichyl-di-phosphooligosaccharide-protein glycotransferase
ENSMUSG00000065767	0.493417	-0.113593	5.35705	0.0326654	0.446728
ENSMUSG00000063065	-0.143588	3.81853	5.34899	0.0326656	0.446728	Mapk3	mitogen-activated protein kinase 3
ENSMUSG00000050379	-0.343805	0.326302	5.34693	0.0327292	0.446728	Septin6	septin 6
ENSMUSG00000055862	0.259918	3.21213	5.34329	0.0327478	0.446728	Izumo4	IZUMO family member 4
ENSMUSG00000087635	-0.3642	0.223072	5.34552	0.0327581	0.446728
ENSMUSG00000037270	-0.144847	7.32066	5.33935	0.0328039	0.446728	Bltp1	bridge-like lipid transfer protein family member 1
ENSMUSG00000020534	0.181778	7.88456	5.33402	0.0328808	0.446728	Shmt1	serine hydroxymethyltransferase 1 (soluble)
ENSMUSG00000086229	-0.277054	1.98661	5.32863	0.0329615	0.446728
ENSMUSG00000033066	-0.28293	3.14275	5.32697	0.0329837	0.446728	Gas7	growth arrest specific 7
ENSMUSG00000057722	-0.30112	3.23238	5.32196	0.0330563	0.446728	Lepr	leptin receptor
ENSMUSG00000039783	0.113719	8.72744	5.31987	0.0330861	0.446728	Kmo	kynurenine 3-monooxygenase
ENSMUSG00000117879	0.484947	0.686527	5.32063	0.0331064	0.446728	2310015A16Rik	RIKEN cDNA 2310015A16 gene
ENSMUSG00000045160	0.136899	4.67991	5.31619	0.0331398	0.446728	Bola3	bolA family member 3
ENSMUSG00000031274	0.393058	1.87259	5.31535	0.033156	0.446728	Col4a5	collagen, type IV, alpha 5
ENSMUSG00000065208	-0.562885	-0.120551	5.32039	0.0331699	0.446728	Gm24616	predicted gene, 24616
ENSMUSG00000050373	0.180335	3.59005	5.31321	0.0331836	0.446728	Snx21	sorting nexin family member 21
ENSMUSG00000035722	-0.167392	3.04883	5.31099	0.0332165	0.446728	Abca7	ATP-binding cassette, sub-family A member 7
ENSMUSG00000053219	-0.620096	0.155638	5.31445	0.0332237	0.446728	Raet1e	retinoic acid early transcript 1E
ENSMUSG00000075273	0.240081	3.00368	5.30919	0.0332427	0.446728	Ift70b	intraflagellar transport 70B
ENSMUSG00000005973	-0.261494	2.99952	5.30717	0.0332723	0.446728	Rcn1	reticulocalbin 1
ENSMUSG00000027227	0.103862	10.0694	5.30562	0.0332942	0.446728	Sord	sorbitol dehydrogenase
ENSMUSG00000040354	-0.141611	5.81368	5.30527	0.0332994	0.446728	Mars1	methionine-tRNA synthetase 1
ENSMUSG00000047617	-0.275107	3.52354	5.30263	0.0333387	0.446728	Paxx	non-homologous end joining factor
ENSMUSG00000027406	0.117887	7.42223	5.30258	0.0333388	0.446728	Idh3b	isocitrate dehydrogenase 3 (NAD+) beta
ENSMUSG00000040681	0.15422	4.82213	5.30243	0.0333412	0.446728	Hmgn1	high mobility group nucleosomal binding domain 1
ENSMUSG00000035595	0.370491	1.22543	5.29914	0.0333966	0.446728	Fam174c	family with sequence similarity 174, member C
ENSMUSG00000074918	-0.179113	3.36316	5.29858	0.0333983	0.446728	Inafm2	InaF motif containing 2
ENSMUSG00000003809	0.115373	9.40246	5.29581	0.0334385	0.446782	Gcdh	glutaryl-Coenzyme A dehydrogenase
ENSMUSG00000065824	1.20465	2.47286	5.5382	0.0334614	0.446782
ENSMUSG00000003549	0.288364	1.7438	5.29207	0.0334972	0.446866	Ercc1	excision repair cross-complementing rodent repair deficiency, complementation group 1
ENSMUSG00000020865	-0.25904	7.88601	5.29576	0.0336238	0.447595	Abcc3	ATP-binding cassette, sub-family C member 3
ENSMUSG00000030562	0.276995	6.17698	5.32611	0.0336285	0.447595	Nox4	NADPH oxidase 4
ENSMUSG00000087049	-0.716561	0.0879785	5.2865	0.0336406	0.447595
ENSMUSG00000017843	-0.102276	5.5828	5.27656	0.0337234	0.447825	Ppp2r5c	protein phosphatase 2, regulatory subunit B', gamma
ENSMUSG00000033068	0.205279	2.63261	5.27651	0.0337256	0.447825	Entpd6	ectonucleoside triphosphate diphosphohydrolase 6
ENSMUSG00000020027	-0.875019	3.58868	5.50686	0.0337528	0.447825	Socs2	suppressor of cytokine signaling 2
ENSMUSG00000031399	0.145103	3.68983	5.27304	0.0337763	0.447825	Fam3a	FAM3 metabolism regulating signaling molecule A
ENSMUSG00000081453	-0.314095	2.65485	5.26868	0.0338424	0.447863
ENSMUSG00000040048	0.110114	6.3506	5.26817	0.0338485	0.447863	Ndufb10	NADH:ubiquinone oxidoreductase subunit B10
ENSMUSG00000048376	0.220234	5.79339	5.26682	0.0338688	0.447863	F2r	coagulation factor II thrombin receptor
ENSMUSG00000053886	0.384942	2.63458	5.26322	0.033924	0.447863	Sh2d4a	SH2 domain containing 4A
ENSMUSG00000091498	0.139204	5.09887	5.26185	0.0339432	0.447863
ENSMUSG00000093661	0.367263	2.47244	5.26107	0.0339568	0.447863	Eif4e3	eukaryotic translation initiation factor 4E member 3
ENSMUSG00000107383	0.137268	5.25076	5.25635	0.0340257	0.448185	Gm4366	eukaryotic translation elongation factor 1 gamma pseudogene
ENSMUSG00000110496	0.436397	3.73086	5.3461	0.0340816	0.448185
ENSMUSG00000019791	0.121949	4.36797	5.25135	0.034101	0.448185	Hint3	histidine triad nucleotide binding protein 3
ENSMUSG00000058809	0.155233	7.01142	5.24976	0.0341248	0.448185
ENSMUSG00000102651	-0.589523	-0.148707	5.25568	0.0341294	0.448185
ENSMUSG00000045519	0.205949	2.12427	5.2446	0.0342054	0.448568	Zfp560	zinc finger protein 560
ENSMUSG00000112627	0.622586	-0.736277	5.25585	0.0342179	0.448568	4933412E12Rik	RIKEN cDNA 4933412E12 gene
ENSMUSG00000054499	0.231429	4.40671	5.23962	0.0342784	0.448973	Dedd2	death effector domain-containing DNA binding protein 2
ENSMUSG00000002580	0.133269	4.59363	5.23481	0.0343513	0.449539	Mien1	migration and invasion enhancer 1
ENSMUSG00000001632	-0.187811	4.10185	5.22995	0.0344253	0.449579	Brpf1	bromodomain and PHD finger containing, 1
ENSMUSG00000084350	-0.739747	-0.474438	5.23959	0.0344396	0.449579
ENSMUSG00000103144	-0.487182	-0.394512	5.23638	0.03446	0.449579	Pcdhga1	protocadherin gamma subfamily A, 1
ENSMUSG00000041697	0.125364	6.92774	5.22495	0.0345013	0.449579	Cox6a1	cytochrome c oxidase subunit 6A1
ENSMUSG00000093956	0.500018	-0.617731	5.23641	0.034503	0.449579
ENSMUSG00000041769	-0.194304	4.73398	5.22137	0.0345562	0.449885	Ppp2r2d	protein phosphatase 2, regulatory subunit B, delta
ENSMUSG00000024727	-0.512979	-0.478269	5.21929	0.0347022	0.450564	Trpm6	transient receptor potential cation channel, subfamily M, member 6
ENSMUSG00000115388	-0.370234	5.30003	5.32278	0.0347064	0.450564
ENSMUSG00000031504	0.234119	3.56085	5.20577	0.0347963	0.450564	Rab20	RAB20, member RAS oncogene family
ENSMUSG00000033350	-0.318639	1.48699	5.20519	0.0348099	0.450564	Chst2	carbohydrate sulfotransferase 2
ENSMUSG00000068739	-0.0939744	5.57342	5.20334	0.0348332	0.450564	Sars1	seryl-tRNA synthetase 1
ENSMUSG00000059423	0.193337	3.22904	5.20235	0.0348492	0.450564	Zfp933	zinc finger protein 933
ENSMUSG00000044864	-0.128048	4.21193	5.19706	0.0349305	0.450564	Ankrd50	ankyrin repeat domain 50
ENSMUSG00000033377	-0.15723	5.32452	5.19628	0.0349424	0.450564	Palmd	palmdelphin
ENSMUSG00000030882	-0.431042	1.1819	5.1956	0.0349623	0.450564	Dnhd1	dynein heavy chain domain 1
ENSMUSG00000021613	0.907072	-0.653221	5.20375	0.034998	0.450564	Hapln1	hyaluronan and proteoglycan link protein 1
ENSMUSG00000030435	-0.122585	4.85987	5.19134	0.035019	0.450564	U2af2	U2 small nuclear ribonucleoprotein auxiliary factor (U2AF) 2
ENSMUSG00000029003	-0.246148	3.02501	5.19113	0.0350232	0.450564	Mad2l2	MAD2 mitotic arrest deficient-like 2
ENSMUSG00000028445	0.45675	2.66846	5.23031	0.0350466	0.450564	Enho	energy homeostasis associated
ENSMUSG00000041609	0.397686	0.775148	5.19031	0.0350488	0.450564	Bicdl1	BICD family like cargo adaptor 1
ENSMUSG00000012117	0.142018	4.40158	5.18903	0.0350551	0.450564	Dhdds	dehydrodolichyl diphosphate synthase
ENSMUSG00000020107	-0.137624	4.45378	5.17812	0.0352252	0.452366	Anapc16	anaphase promoting complex subunit 16
ENSMUSG00000025026	0.126599	4.40446	5.17445	0.0352827	0.452436	Add3	adducin 3
ENSMUSG00000035759	-0.217496	2.92799	5.174	0.0352905	0.452436	Bbs10	Bardet-Biedl syndrome 10
ENSMUSG00000027248	0.164773	8.19919	5.17007	0.0353512	0.452536	Pdia3	protein disulfide isomerase associated 3
ENSMUSG00000100551	0.552034	-0.110044	5.17518	0.0353582	0.452536
ENSMUSG00000030200	-0.665687	-0.408456	5.17399	0.0354482	0.452931	Bcl2l14	BCL2 like 14
ENSMUSG00000038260	0.373415	0.974221	5.16332	0.0354679	0.452931	Trpm4	transient receptor potential cation channel, subfamily M, member 4
ENSMUSG00000024018	0.199956	2.95605	5.16202	0.0354788	0.452931	Ccdc167	coiled-coil domain containing 167
ENSMUSG00000071796	-0.137701	5.82278	5.16002	0.0355094	0.452939
ENSMUSG00000066513	-0.59711	0.699617	5.15086	0.0356734	0.454399	Klk1b4	kallikrein 1-related pepidase b4
ENSMUSG00000081021	-0.264526	1.82177	5.14848	0.0356955	0.454399	Gm11964	predicted gene 11964
ENSMUSG00000022747	0.269592	1.55353	5.14739	0.0357139	0.454399	St3gal6	ST3 beta-galactoside alpha-2,3-sialyltransferase 6
ENSMUSG00000021211	0.108053	5.78085	5.14377	0.0357669	0.454681	Akr1c12	aldo-keto reductase family 1, member C12
ENSMUSG00000071708	-0.318204	1.35447	5.14048	0.0358259	0.454681	Sms	spermine synthase
ENSMUSG00000115801	0.143936	5.10211	5.14004	0.0358263	0.454681
ENSMUSG00000045282	0.186674	5.20294	5.13661	0.0358811	0.454995	Tmem86b	transmembrane protein 86B
ENSMUSG00000041471	-0.257913	5.79259	5.15545	0.0359905	0.456	Shld2	shieldin complex subunit 2
ENSMUSG00000113450	-0.342596	0.513178	5.12792	0.0360499	0.45637	Zfp935	zinc finger protein 935
ENSMUSG00000022812	-0.147769	5.65119	5.11866	0.036169	0.457495	Gsk3b	glycogen synthase kinase 3 beta
ENSMUSG00000035472	0.151532	3.6212	5.10712	0.0363561	0.45927	Slc25a21	solute carrier family 25 (mitochondrial oxodicarboxylate carrier), member 21
ENSMUSG00000087710	0.696435	-0.825382	5.09251	0.0363744	0.45927
ENSMUSG00000024165	0.182289	4.50449	5.10436	0.0364004	0.45927	Jpt2	Jupiter microtubule associated homolog 2
ENSMUSG00000072625	-0.163631	4.20757	5.10043	0.0364644	0.459499	Gdf2	growth differentiation factor 2
ENSMUSG00000032548	-0.243279	5.15366	5.09773	0.0365082	0.459499	Slco2a1	solute carrier organic anion transporter family, member 2a1
ENSMUSG00000020544	0.165456	2.89945	5.09603	0.0365368	0.459499	Cox11	cytochrome c oxidase assembly protein 11, copper chaperone
ENSMUSG00000021039	0.123475	5.3075	5.09391	0.0365705	0.459499	Snw1	SNW domain containing 1
ENSMUSG00000020810	0.241445	2.37814	5.09219	0.0366002	0.459499	Cygb	cytoglobin
ENSMUSG00000055730	0.226323	7.4393	5.09205	0.0366008	0.459499	Ces2a	carboxylesterase 2A
ENSMUSG00000065725	-0.681826	0.16081	5.09384	0.0366375	0.459579	Gm26165	predicted gene, 26165
ENSMUSG00000049517	0.169208	4.25211	5.08726	0.0366793	0.459722	Rps23	ribosomal protein S23
ENSMUSG00000020739	0.13294	4.11265	5.08309	0.0367477	0.460064	Nup85	nucleoporin 85
ENSMUSG00000068039	0.102754	6.77418	5.08188	0.0367674	0.460064	Tcp1	t-complex protein 1
ENSMUSG00000070576	-0.290091	4.48958	5.10038	0.0368706	0.460443	Mn1	meningioma 1
ENSMUSG00000040446	0.173992	4.44675	5.07305	0.0369128	0.460443	Rprd1a	regulation of nuclear pre-mRNA domain containing 1A
ENSMUSG00000024769	-0.170858	3.9312	5.07135	0.036941	0.460443	Cdc42bpg	CDC42 binding protein kinase gamma
ENSMUSG00000042622	0.449966	2.51678	5.09994	0.0369609	0.460443	Maff	v-maf musculoaponeurotic fibrosarcoma oncogene family, protein F (avian)
ENSMUSG00000031583	0.126628	4.92286	5.06925	0.0369754	0.460443	Wrn	Werner syndrome RecQ like helicase
ENSMUSG00000024493	-0.114251	5.41478	5.06576	0.0370332	0.460443	Lars1	leucyl-tRNA synthetase 1
ENSMUSG00000022568	-0.134909	4.28091	5.0654	0.0370393	0.460443	Scrib	scribbled planar cell polarity
ENSMUSG00000055341	0.48382	-0.252844	5.07256	0.0370412	0.460443	Zfp457	zinc finger protein 457
ENSMUSG00000079427	0.172799	3.28885	5.06135	0.0371069	0.460881	Mthfsl	5, 10-methenyltetrahydrofolate synthetase-like
ENSMUSG00000033486	0.247338	1.82995	5.05939	0.0371422	0.460941	Catsper2	cation channel, sperm associated 2
ENSMUSG00000026775	0.10147	7.10221	5.05543	0.0372047	0.461338	Yme1l1	YME1-like 1 (S. cerevisiae)
ENSMUSG00000030357	0.177538	7.01482	5.05111	0.0372766	0.46134	Fkbp4	FK506 binding protein 4
ENSMUSG00000051235	-0.26513	1.17468	5.04677	0.0373577	0.46134	Gen1	GEN1, Holliday junction 5' flap endonuclease
ENSMUSG00000000823	-0.167868	4.91269	5.04604	0.0373613	0.46134	Zfp512b	zinc finger protein 512B
ENSMUSG00000027272	-0.106628	5.65888	5.04513	0.0373765	0.46134	Ubr1	ubiquitin protein ligase E3 component n-recognin 1
ENSMUSG00000063077	-0.127863	8.18311	5.04464	0.0373848	0.46134	Kif1b	kinesin family member 1B
ENSMUSG00000037797	-0.179678	7.22707	5.04287	0.0374144	0.46134	Adh4	alcohol dehydrogenase 4 (class II), pi polypeptide
ENSMUSG00000021496	0.199678	3.12495	5.04043	0.0374561	0.46134	Pcbd2	pterin 4 alpha carbinolamine dehydratase/dimerization cofactor of hepatocyte nuclear factor 1 alpha (TCF1) 2
ENSMUSG00000112160	0.517285	0.100391	5.04275	0.0374706	0.46134	BC024063	cDNA sequence BC024063
ENSMUSG00000028024	-0.166116	6.85819	5.03668	0.0375182	0.46134	Enpep	glutamyl aminopeptidase
ENSMUSG00000032841	-0.347331	0.930877	5.03611	0.0375394	0.46134	Prr5l	proline rich 5 like
ENSMUSG00000050199	0.156337	6.81358	5.03537	0.0375403	0.46134	Lgr4	leucine-rich repeat-containing G protein-coupled receptor 4
ENSMUSG00000004568	-0.134962	4.70724	5.02985	0.0376333	0.461843	Arhgef18	Rho/Rac guanine nucleotide exchange factor 18
ENSMUSG00000043067	-0.155751	6.23377	5.02932	0.0376423	0.461843	Dpy19l1	dpy-19 like C-mannosyltransferase 1
ENSMUSG00000021288	-0.170024	3.8309	5.02609	0.0376971	0.462141	Klc1	kinesin light chain 1
ENSMUSG00000029319	0.134049	4.47528	5.02292	0.0377504	0.46242	Coq2	coenzyme Q2 4-hydroxybenzoate polyprenyltransferase
ENSMUSG00000055725	-0.260526	2.85475	5.0178	0.0378382	0.46312	Paqr3	progestin and adipoQ receptor family member III
ENSMUSG00000023031	0.24946	4.38927	5.01526	0.0378804	0.463262	Cela1	chymotrypsin-like elastase family, member 1
ENSMUSG00000033307	0.155065	4.94178	5.01282	0.0379217	0.463393	Mif	macrophage migration inhibitory factor (glycosylation-inhibiting factor)
ENSMUSG00000035062	-0.405399	0.149273	5.01075	0.0380166	0.463431	Zc4h2	zinc finger, C4H2 domain containing
ENSMUSG00000062209	0.346747	4.4673	5.07372	0.0380196	0.463431	Erbb4	erb-b2 receptor tyrosine kinase 4
ENSMUSG00000026839	0.333544	9.86755	5.06108	0.0380334	0.463431	Upp2	uridine phosphorylase 2
ENSMUSG00000055733	0.409163	0.260151	5.00746	0.0380474	0.463431	Nap1l3	nucleosome assembly protein 1-like 3
ENSMUSG00000059447	-0.158088	6.00592	4.99888	0.0381598	0.464342	Hadhb	hydroxyacyl-CoA dehydrogenase trifunctional multienzyme complex subunit beta
ENSMUSG00000107994	0.402045	1.11384	4.99798	0.0381836	0.464342
ENSMUSG00000051223	0.111491	7.16619	4.99506	0.0382253	0.464476	Bzw1	basic leucine zipper and W2 domains 1
ENSMUSG00000033065	-0.145256	3.96987	4.99065	0.0383014	0.464845	Pfkm	phosphofructokinase, muscle
ENSMUSG00000030968	-0.388873	3.17247	5.01936	0.0383327	0.464845	Pdilt	protein disulfide isomerase-like, testis expressed
ENSMUSG00000116895	-0.34362	1.04661	4.98723	0.03837	0.464845	Ermardl1	ER membrane associated RNA degradation like 1
ENSMUSG00000020519	-0.16062	3.30492	4.98266	0.0384394	0.464845	Sap30l	SAP30-like
ENSMUSG00000026199	0.118694	4.75711	4.98203	0.0384497	0.464845	Ankzf1	ankyrin repeat and zinc finger domain containing 1
ENSMUSG00000041961	-0.193654	3.94529	4.98131	0.0384624	0.464845	Znrf3	zinc and ring finger 3
ENSMUSG00000115789	-0.633212	0.0738937	4.98512	0.0384708	0.464845	Gm18147	ribosomal protein L17 pseudogene
ENSMUSG00000030738	-0.0963194	7.03905	4.97586	0.0385565	0.464976	Eif3c	eukaryotic translation initiation factor 3, subunit C
ENSMUSG00000069729	-0.172548	5.27019	4.97574	0.0385587	0.464976	Arid1b	AT-rich interaction domain 1B
ENSMUSG00000018774	-0.305853	2.7426	4.97177	0.0386287	0.464976	Cd68	CD68 antigen
ENSMUSG00000000957	-0.195699	4.07032	4.9681	0.0386915	0.464976	Mmp14	matrix metallopeptidase 14 (membrane-inserted)
ENSMUSG00000019990	-0.172696	3.27718	4.96792	0.0386951	0.464976	Pde7b	phosphodiesterase 7B
ENSMUSG00000037221	-0.61826	1.07978	4.98118	0.0386974	0.464976	Mospd3	motile sperm domain containing 3
ENSMUSG00000080465	-0.382371	4.24388	5.05067	0.0387097	0.464976	Snord94	small nucleolar RNA, C/D box 94
ENSMUSG00000102202	0.648248	-0.478621	4.97269	0.0387525	0.464976
ENSMUSG00000084013	-0.179086	3.37937	4.96429	0.0387583	0.464976
ENSMUSG00000005899	-0.109822	3.91311	4.9588	0.0388539	0.465366	Smpd4	sphingomyelin phosphodiesterase 4
ENSMUSG00000064254	-0.130831	5.34469	4.95783	0.0388706	0.465366	Ethe1	ethylmalonic encephalopathy 1
ENSMUSG00000074342	0.436513	-0.225275	4.96154	0.0388967	0.465366	I830077J02Rik	RIKEN cDNA I830077J02 gene
ENSMUSG00000021147	-0.128323	3.97417	4.95228	0.0389682	0.465366	Wdr37	WD repeat domain 37
ENSMUSG00000022536	-0.0862346	6.8042	4.95217	0.0389697	0.465366	Glyr1	glyoxylate reductase 1 homolog (Arabidopsis)
ENSMUSG00000036580	-0.143052	5.42729	4.95185	0.0389753	0.465366	Spart	spartin
ENSMUSG00000106946	-0.217675	1.78307	4.9454	0.0390924	0.466396
ENSMUSG00000021573	0.197666	4.54233	4.93813	0.0392172	0.467198	Tppp	tubulin polymerization promoting protein
ENSMUSG00000039046	-0.164387	4.97815	4.9355	0.0392636	0.467198	Usp6nl	USP6 N-terminal like
ENSMUSG00000029735	0.106486	4.60288	4.9348	0.0392762	0.467198	Tpk1	thiamine pyrophosphokinase
ENSMUSG00000028189	0.129058	4.28769	4.92989	0.0393632	0.467198	Ctbs	chitobiase
ENSMUSG00000103897	0.456451	-0.174523	4.93416	0.0393784	0.467198	Pcdhga8	protocadherin gamma subfamily A, 8
ENSMUSG00000028187	-0.157568	4.2168	4.92825	0.0393924	0.467198	Rpf1	ribosome production factor 1 homolog
ENSMUSG00000022092	0.321021	1.84342	4.92755	0.0394079	0.467198	Ppp3cc	protein phosphatase 3, catalytic subunit, gamma isoform
ENSMUSG00000022130	0.144994	4.61524	4.92581	0.0394356	0.467198	Tgds	TDP-glucose 4,6-dehydratase
ENSMUSG00000030789	0.476515	0.176848	4.92807	0.0394376	0.467198	Itgax	integrin alpha X
ENSMUSG00000025036	0.140281	5.7793	4.92108	0.0395198	0.467281	Sfxn2	sideroflexin 2
ENSMUSG00000027361	-0.1381	3.16967	4.9206	0.0395291	0.467281	Gabpb1	GA repeat binding protein, beta 1
ENSMUSG00000030208	0.462534	0.569153	4.91954	0.0395672	0.467281	Emp1	epithelial membrane protein 1
ENSMUSG00000045100	-0.213958	2.64972	4.91845	0.0395682	0.467281	Slc25a26	solute carrier family 25 (mitochondrial carrier, phosphate carrier), member 26
ENSMUSG00000025968	0.0902775	7.32756	4.9163	0.0396051	0.467353	Ndufs1	NADH:ubiquinone oxidoreductase core subunit S1
ENSMUSG00000022514	0.140019	7.68307	4.91276	0.0396685	0.467644	Il1rap	interleukin 1 receptor accessory protein
ENSMUSG00000029650	0.185488	5.76823	4.91091	0.0397017	0.467644	Slc46a3	solute carrier family 46, member 3
ENSMUSG00000034892	0.146854	4.00523	4.90977	0.0397225	0.467644	Rps29	ribosomal protein S29
ENSMUSG00000113061	0.158713	4.74477	4.90209	0.0398603	0.468868	Rps18-ps5	ribosomal protein S18, pseudogene 5
ENSMUSG00000102179	-0.46052	0.0441624	4.9025	0.0399178	0.468868
ENSMUSG00000022136	0.148501	8.32623	4.8988	0.0399194	0.468868	Dnajc3	DnaJ heat shock protein family (Hsp40) member C3
ENSMUSG00000004446	0.167841	4.17105	4.89647	0.0399618	0.469001	Bid	BH3 interacting domain death agonist
ENSMUSG00000001128	-0.216632	4.26829	4.893	0.0400244	0.469182	Cfp	complement factor properdin
ENSMUSG00000086688	-0.247835	2.36088	4.89227	0.0400393	0.469182
ENSMUSG00000026083	-0.125053	5.44485	4.88615	0.0401485	0.470098	Eif5b	eukaryotic translation initiation factor 5B
ENSMUSG00000005583	0.241642	2.74114	4.88178	0.040229	0.470676	Mef2c	myocyte enhancer factor 2C
ENSMUSG00000026027	0.119299	5.41762	4.87558	0.0403409	0.47162	Stradb	STE20-related kinase adaptor beta
ENSMUSG00000031169	-0.32036	1.42245	4.86636	0.0405159	0.472914	Porcn	porcupine O-acyltransferase
ENSMUSG00000034845	-0.165763	4.68802	4.86468	0.0405407	0.472914	Plvap	plasmalemma vesicle associated protein
ENSMUSG00000116846	0.406471	2.51462	4.8722	0.0405453	0.472914
ENSMUSG00000031591	-0.124334	4.95344	4.86049	0.0406176	0.473112	Asah1	N-acylsphingosine amidohydrolase 1
ENSMUSG00000078515	0.102958	8.24697	4.86009	0.0406248	0.473112	Ddi2	DNA-damage inducible protein 2
ENSMUSG00000039620	-0.334436	2.29123	4.85468	0.0407268	0.473935	Trmt9b	tRNA methyltransferase 9B
ENSMUSG00000032080	-0.622437	9.8782	5.03448	0.0408063	0.47407	Apoa4	apolipoprotein A-IV
ENSMUSG00000025184	0.120634	4.50769	4.85005	0.0408104	0.47407	R3hcc1l	R3H domain and coiled-coil containing 1 like
ENSMUSG00000044030	-0.168674	3.23304	4.84825	0.0408444	0.47407	Irf2bp1	interferon regulatory factor 2 binding protein 1
ENSMUSG00000028413	-0.165286	5.56187	4.8469	0.0408685	0.47407	B4galt1	UDP-Gal:betaGlcNAc beta 1,4- galactosyltransferase, polypeptide 1
ENSMUSG00000024236	-0.172266	5.71195	4.84547	0.0408951	0.47407	Svil	supervillin
ENSMUSG00000033318	0.261593	5.56472	4.8671	0.0410159	0.47431	Gstt2	glutathione S-transferase, theta 2
ENSMUSG00000090841	-0.126108	5.10232	4.83761	0.0410412	0.47431	Myl6	myosin, light polypeptide 6, alkali, smooth muscle and non-muscle
ENSMUSG00000106858	0.560315	-0.30351	4.84381	0.0410459	0.47431
ENSMUSG00000052676	0.351214	2.44711	4.83562	0.0410799	0.47431	Zmat1	zinc finger, matrin type 1
ENSMUSG00000032028	0.248789	4.89211	4.83622	0.0411427	0.47431	Nxpe2	neurexophilin and PC-esterase domain family, member 2
ENSMUSG00000009378	0.178129	6.44204	4.82924	0.0411974	0.47431	Slc16a12	solute carrier family 16 (monocarboxylic acid transporters), member 12
ENSMUSG00000061518	0.173955	5.36661	4.82562	0.0412652	0.47431	Cox5b	cytochrome c oxidase subunit 5B
ENSMUSG00000026970	-0.0981046	5.55526	4.82528	0.0412716	0.47431	Rbms1	RNA binding motif, single stranded interacting protein 1
ENSMUSG00000044937	0.273011	1.73197	4.8235	0.0413088	0.47431	Ttc41	tetratricopeptide repeat domain 41
ENSMUSG00000015854	-0.21476	6.50846	4.82304	0.0413136	0.47431	Cd5l	CD5 antigen-like
ENSMUSG00000016520	-0.196431	4.10708	4.82197	0.0413339	0.47431	Lnx2	ligand of numb-protein X 2
ENSMUSG00000079484	0.201422	2.67596	4.81812	0.0414072	0.47431	Phyhd1	phytanoyl-CoA dioxygenase domain containing 1
ENSMUSG00000024246	-0.277736	1.42719	4.81765	0.0414211	0.47431	Thumpd2	THUMP domain containing 2
ENSMUSG00000061482	0.148508	4.75068	4.81575	0.0414508	0.47431	H4c4	H4 clustered histone 4
ENSMUSG00000032298	-0.259871	2.32529	4.81525	0.041462	0.47431	Neil1	nei endonuclease VIII-like 1 (E. coli)
ENSMUSG00000102854	-0.410713	0.924003	4.81561	0.0414695	0.47431
ENSMUSG00000016319	0.116796	7.75291	4.81206	0.0415201	0.47431	Slc25a5	solute carrier family 25 (mitochondrial carrier, adenine nucleotide translocator), member 5
ENSMUSG00000028108	-0.208894	5.96471	4.81084	0.0415432	0.47431	Ecm1	extracellular matrix protein 1
ENSMUSG00000061780	1.02269	0.54754	4.89524	0.0416336	0.47431	Cfd	complement factor D
ENSMUSG00000065145	-0.773059	3.14331	4.98297	0.041635	0.47431
ENSMUSG00000066640	-0.173146	3.60058	4.80572	0.0416406	0.47431	Fbxl18	F-box and leucine-rich repeat protein 18
ENSMUSG00000099689	0.243328	1.46156	4.80407	0.0416774	0.47431	Zfp383	zinc finger protein 383
ENSMUSG00000033826	-0.608818	-0.101589	4.80722	0.0416902	0.47431	Dnah8	dynein, axonemal, heavy chain 8
ENSMUSG00000100309	0.374011	0.354462	4.80367	0.0417156	0.47431
ENSMUSG00000050043	0.16436	4.88832	4.80054	0.0417382	0.47431	Tmx2	thioredoxin-related transmembrane protein 2
ENSMUSG00000039763	0.165463	4.46545	4.80047	0.0417398	0.47431	Dnajc28	DnaJ heat shock protein family (Hsp40) member C28
ENSMUSG00000027808	0.158079	7.94962	4.79927	0.0417624	0.47431	Serp1	stress-associated endoplasmic reticulum protein 1
ENSMUSG00000032607	-0.101462	5.75422	4.79706	0.0418043	0.47443	Amt	aminomethyltransferase
ENSMUSG00000021493	-0.266017	1.63455	4.79453	0.041857	0.474672	Pdlim7	PDZ and LIM domain 7
ENSMUSG00000044122	-0.361529	0.552551	4.79259	0.0419132	0.474698	Proca1	protein interacting with cyclin A1
ENSMUSG00000037638	-0.235574	1.92153	4.79105	0.041922	0.474698	Zbtb42	zinc finger and BTB domain containing 42
ENSMUSG00000024856	0.157777	4.68642	4.78768	0.0419833	0.475035	Cdk2ap2	cyclin dependent kinase 2 associated protein 2
ENSMUSG00000023022	0.136562	6.39866	4.78524	0.0420298	0.475035	Lima1	LIM domain and actin binding 1
ENSMUSG00000021270	0.355031	6.15885	4.8895	0.0420698	0.475035	Hsp90aa1	heat shock protein 90, alpha (cytosolic), class A member 1
ENSMUSG00000039536	-0.141723	5.83087	4.78146	0.0421022	0.475035	Stau1	staufen double-stranded RNA binding protein 1
ENSMUSG00000002416	0.164744	4.67788	4.78113	0.0421088	0.475035	Ndufb2	NADH:ubiquinone oxidoreductase subunit B2
ENSMUSG00000031231	0.182788	6.90384	4.76932	0.0423359	0.477067	Cox7b	cytochrome c oxidase subunit 7B
ENSMUSG00000050315	0.753433	-0.295688	4.77404	0.0423678	0.477067	Synpo2	synaptopodin 2
ENSMUSG00000022808	-0.10732	4.81163	4.76667	0.0423871	0.477067	Snx4	sorting nexin 4
ENSMUSG00000020706	-0.152812	5.46064	4.76425	0.0424339	0.477067	Ftsj3	FtsJ RNA 2'-O-methyltransferase 3
ENSMUSG00000103611	-0.484488	-0.0732323	4.75978	0.0424957	0.477067
ENSMUSG00000049536	-0.66953	-0.381608	4.76544	0.0424976	0.477067	Tceal1	transcription elongation factor A (SII)-like 1
ENSMUSG00000044949	0.478365	-0.468567	4.76827	0.0425097	0.477067	Ubtd2	ubiquitin domain containing 2
ENSMUSG00000096727	0.232635	3.8952	4.75673	0.04258	0.477361	Psmb9	proteasome (prosome, macropain) subunit, beta type 9 (large multifunctional peptidase 2)
ENSMUSG00000024131	0.248231	5.28575	4.76913	0.0426144	0.477361	Slc3a1	solute carrier family 3, member 1
ENSMUSG00000059395	0.457487	-0.663937	4.76397	0.0426305	0.477361	Nkapl	NFKB activating protein-like
ENSMUSG00000042699	-0.22104	5.80947	4.7495	0.0427203	0.478012	Dhx9	DExH-box helicase 9
ENSMUSG00000054814	-0.122826	4.00698	4.74547	0.0427993	0.478469	Usp46	ubiquitin specific peptidase 46
ENSMUSG00000025764	-0.150906	6.35783	4.74342	0.0428391	0.478469	Jade1	jade family PHD finger 1
ENSMUSG00000050122	-0.381689	0.619799	4.74245	0.0428791	0.478469	Vwa3b	von Willebrand factor A domain containing 3B
ENSMUSG00000044468	0.368714	4.20877	4.81154	0.0428876	0.478469	Tent5c	terminal nucleotidyltransferase 5C
ENSMUSG00000021327	0.0998077	6.29014	4.73817	0.0429419	0.4786	Zkscan3	zinc finger with KRAB and SCAN domains 3
ENSMUSG00000025922	-0.158886	2.89196	4.73717	0.0429626	0.4786	Rpl7-ps8	ribosomal protein L7, pseudogene 8
ENSMUSG00000035561	0.265745	5.92573	4.77097	0.0430197	0.47861	Aldh1b1	aldehyde dehydrogenase 1 family, member B1
ENSMUSG00000024525	-0.288104	1.29373	4.73421	0.0430268	0.47861	Impa2	inositol monophosphatase 2
ENSMUSG00000020873	0.160247	5.24557	4.72652	0.0431711	0.479532	Slc35b1	solute carrier family 35, member B1
ENSMUSG00000083854	0.160777	3.63496	4.72645	0.0431731	0.479532
ENSMUSG00000028439	-0.240023	2.04023	4.72229	0.0432576	0.479584	Fam219a	family with sequence similarity 219, member A
ENSMUSG00000028150	0.161666	6.54331	4.7217	0.0432663	0.479584	Rorc	RAR-related orphan receptor gamma
ENSMUSG00000104950	-0.286787	1.52631	4.72164	0.0432729	0.479584
ENSMUSG00000117284	0.156191	3.98649	4.71828	0.0433345	0.479654	Gm7072	predicted gene 7072
ENSMUSG00000003299	-0.14514	4.17553	4.7165	0.0433696	0.479654	Mrpl4	mitochondrial ribosomal protein L4
ENSMUSG00000008305	-0.158862	6.065	4.7153	0.0433933	0.479654	Tle1	transducin-like enhancer of split 1
ENSMUSG00000115458	0.294971	1.3044	4.71503	0.043406	0.479654
ENSMUSG00000037722	0.114144	5.93574	4.70645	0.0435693	0.481107	Gnpnat1	glucosamine-phosphate N-acetyltransferase 1
ENSMUSG00000032501	0.202639	5.68351	4.70102	0.0436779	0.481743	Trib1	tribbles pseudokinase 1
ENSMUSG00000054226	0.137679	7.06748	4.70038	0.0436906	0.481743	Tprkb	Tp53rk binding protein
ENSMUSG00000033149	-0.132738	6.45505	4.69817	0.0437349	0.48188	Phldb2	pleckstrin homology like domain, family B, member 2
ENSMUSG00000019777	-0.125794	4.21908	4.6916	0.0438668	0.482271	Hdac2	histone deacetylase 2
ENSMUSG00000117725	0.290947	0.998333	4.69017	0.0439064	0.482271
ENSMUSG00000029171	-0.216342	2.14444	4.68859	0.0439297	0.482271	Pgm2	phosphoglucomutase 2
ENSMUSG00000086389	-0.461056	1.05962	4.68943	0.0439716	0.482271
ENSMUSG00000060601	-0.131725	4.57993	4.68607	0.043978	0.482271	Nr1h2	nuclear receptor subfamily 1, group H, member 2
ENSMUSG00000026032	0.145347	4.70111	4.68575	0.0439846	0.482271	Ndufb3	NADH:ubiquinone oxidoreductase subunit B3
ENSMUSG00000040022	0.144528	4.19218	4.68531	0.0439935	0.482271	Rab11fip2	RAB11 family interacting protein 2 (class I)
ENSMUSG00000111118	-0.47	0.931092	4.68304	0.0440574	0.482622
ENSMUSG00000026966	0.178484	3.04538	4.67577	0.0441871	0.483001	Ssna1	SS nuclear autoantigen 1
ENSMUSG00000060727	0.326972	0.572661	4.67537	0.0442142	0.483001
ENSMUSG00000054057	-0.355269	0.67478	4.67462	0.0442318	0.483001	A930004D18Rik	RIKEN cDNA A930004D18 gene
ENSMUSG00000059555	-0.226221	2.66505	4.67338	0.044236	0.483001	Tor4a	torsin family 4, member A
ENSMUSG00000089255	-0.676984	3.73594	4.84099	0.0442782	0.483001	Snora78	small nucleolar RNA, H/ACA box 7
ENSMUSG00000084923	-0.635137	0.515321	4.67001	0.044335	0.483001
ENSMUSG00000102401	-0.33471	2.01276	4.66764	0.0443544	0.483001
ENSMUSG00000028443	0.128281	2.89482	4.66694	0.0443666	0.483001	Nudt2	nudix hydrolase 2
ENSMUSG00000045751	-0.258528	1.44825	4.66425	0.0444269	0.483001	Mms22l	MMS22-like, DNA repair protein
ENSMUSG00000041930	-0.529982	-0.736762	4.67475	0.0444269	0.483001	Fam222a	family with sequence similarity 222, member A
ENSMUSG00000006611	-0.129742	5.26291	4.66313	0.0444432	0.483001	Hfe	homeostatic iron regulator
ENSMUSG00000023147	0.2266	2.03183	4.65658	0.0445799	0.48379	Get1	guided entry of tail-anchored proteins factor 1
ENSMUSG00000027274	0.188024	3.5851	4.65493	0.0446116	0.48379	Mkks	McKusick-Kaufman syndrome
ENSMUSG00000004285	-0.138853	4.60351	4.6505	0.0447018	0.48379	Atp6v1f	ATPase, H+ transporting, lysosomal V1 subunit F
ENSMUSG00000000399	0.0913613	6.63892	4.6499	0.0447141	0.48379	Ndufa9	NADH:ubiquinone oxidoreductase subunit A9
ENSMUSG00000016494	0.566206	0.884104	4.65061	0.0447151	0.48379	Cd34	CD34 antigen
ENSMUSG00000042118	-0.0995711	7.89225	4.64978	0.0447165	0.48379	Bhmt2	betaine-homocysteine methyltransferase 2
ENSMUSG00000084799	0.299216	0.823027	4.64785	0.0447705	0.48379	Ino80dos	INO80 complex subunit D, opposite strand
ENSMUSG00000001305	-0.182673	2.99005	4.64715	0.0447716	0.48379	Rrp15	ribosomal RNA processing 15 homolog
ENSMUSG00000081344	-0.229161	3.02941	4.64029	0.0449133	0.484558
ENSMUSG00000020150	0.162799	6.91159	4.63981	0.0449219	0.484558	Gamt	guanidinoacetate methyltransferase
ENSMUSG00000023122	0.158391	3.00339	4.63845	0.044951	0.484558	Sult1c2	sulfotransferase family, cytosolic, 1C, member 2
ENSMUSG00000022999	0.177741	3.84089	4.63698	0.0449809	0.484558	Lmbr1l	limb region 1 like
ENSMUSG00000090031	0.249262	1.73433	4.6361	0.0450029	0.484558
ENSMUSG00000031953	-0.143496	3.38305	4.62895	0.0451477	0.485771	Tmem170	transmembrane protein 170
ENSMUSG00000028232	-0.177383	3.12173	4.62634	0.0452021	0.485795	Tmem68	transmembrane protein 68
ENSMUSG00000042570	0.207087	2.71617	4.62448	0.0452412	0.485795	Mier2	MIER family member 2
ENSMUSG00000064856	-0.341296	1.32139	4.6219	0.045301	0.485795
ENSMUSG00000018428	-0.0973012	7.09416	4.62019	0.0453294	0.485795	Akap1	A kinase anchor protein 1
ENSMUSG00000045438	-0.134521	4.29447	4.61986	0.0453365	0.485795	Cox19	cytochrome c oxidase assembly protein 19
ENSMUSG00000091803	0.210712	3.03493	4.61961	0.0453426	0.485795	Cox16	cytochrome c oxidase assembly protein 16
ENSMUSG00000062353	0.188221	4.70408	4.61792	0.045377	0.48582	Gm15772	ribosomal protein L26 pseudogene
ENSMUSG00000031584	-0.109359	5.9383	4.6141	0.0454568	0.48633	Gsr	glutathione reductase
ENSMUSG00000030733	0.117587	4.49646	4.61206	0.0454996	0.486444	Sh2b1	SH2B adaptor protein 1
ENSMUSG00000036764	-0.261781	2.21384	4.61034	0.0455381	0.486512	Dnajc12	DnaJ heat shock protein family (Hsp40) member C12
ENSMUSG00000107604	-0.5659	-0.628327	4.61586	0.0455896	0.486718
ENSMUSG00000058897	0.741631	-0.0422832	4.60916	0.0456834	0.486991	Col25a1	collagen, type XXV, alpha 1
ENSMUSG00000043943	0.259924	1.10424	4.59677	0.0458302	0.486991	Naalad2	N-acetylated alpha-linked acidic dipeptidase 2
ENSMUSG00000020308	-0.243481	2.96295	4.59529	0.0458536	0.486991	Tpgs1	tubulin polyglutamylase complex subunit 1
ENSMUSG00000024869	0.4164	0.112748	4.59657	0.045875	0.486991
ENSMUSG00000027287	0.104182	5.07637	4.59263	0.0459089	0.486991	Snap23	synaptosomal-associated protein 23
ENSMUSG00000024909	-0.260016	1.3822	4.5925	0.0459184	0.486991	Efemp2	epidermal growth factor-containing fibulin-like extracellular matrix protein 2
ENSMUSG00000113240	0.36987	1.14229	4.59063	0.0459598	0.486991
ENSMUSG00000039911	-0.42315	0.446064	4.59085	0.0459759	0.486991	Spsb1	splA/ryanodine receptor domain and SOCS box containing 1
ENSMUSG00000073867	-1.65248	1.59696	4.78774	0.0459765	0.486991
ENSMUSG00000047153	0.216168	6.1259	4.58713	0.0460254	0.486991	Khnyn	KH and NYN domain containing
ENSMUSG00000017716	0.365298	1.01708	4.58765	0.0460258	0.486991	Birc5	baculoviral IAP repeat-containing 5
ENSMUSG00000024012	0.104704	5.5427	4.58172	0.0461405	0.486991	Mtch1	mitochondrial carrier 1
ENSMUSG00000079139	-0.161045	4.12254	4.58089	0.0461586	0.486991	Gm4204	nucleosome assembly protein 1-like 1 pseudogene
ENSMUSG00000117295	0.419689	0.552711	4.58186	0.0461593	0.486991	Gm5492	actin related protein 2/3 complex, subunit 2 pseudogene
ENSMUSG00000055044	0.151458	3.82457	4.57865	0.0462064	0.486991	Pdlim1	PDZ and LIM domain 1 (elfin)
ENSMUSG00000040260	-0.215775	2.07376	4.57837	0.046215	0.486991	Daam2	dishevelled associated activator of morphogenesis 2
ENSMUSG00000022790	-0.178378	4.74549	4.5775	0.0462307	0.486991	Igsf11	immunoglobulin superfamily, member 11
ENSMUSG00000017221	-0.110662	5.78383	4.57674	0.0462469	0.486991	Psmd3	proteasome (prosome, macropain) 26S subunit, non-ATPase, 3
ENSMUSG00000094156	-0.548893	0.478235	4.57596	0.0463203	0.486991	Sult2a7	sulfotransferase family 2A, dehydroepiandrosterone (DHEA)-preferring, member 7
ENSMUSG00000001924	-0.103727	7.5397	4.57321	0.0463222	0.486991	Uba1	ubiquitin-like modifier activating enzyme 1
ENSMUSG00000021103	-0.178029	2.91684	4.57324	0.0463227	0.486991	Mnat1	menage a trois 1
ENSMUSG00000032482	-0.796029	0.247031	4.59781	0.0463234	0.486991	Cspg5	chondroitin sulfate proteoglycan 5
ENSMUSG00000102419	0.352697	0.575185	4.572	0.0463716	0.487159
ENSMUSG00000045973	0.253733	6.48158	4.59412	0.0464796	0.48777	Slc25a51	solute carrier family 25, member 51
ENSMUSG00000021973	0.153762	5.22642	4.56039	0.0465975	0.48777	Micu2	mitochondrial calcium uptake 2
ENSMUSG00000032375	0.271063	1.31367	4.55959	0.0466216	0.48777	Aph1b	aph1 homolog B, gamma secretase subunit
ENSMUSG00000021135	-0.187021	9.06858	4.55927	0.0466216	0.48777	Slc10a1	solute carrier family 10 (sodium/bile acid cotransporter family), member 1
ENSMUSG00000025353	0.160756	4.768	4.55919	0.0466234	0.48777	Ormdl2	ORM1-like 2 (S. cerevisiae)
ENSMUSG00000029254	-0.507133	2.1635	4.59713	0.0466314	0.48777	Stap1	signal transducing adaptor family member 1
ENSMUSG00000083829	0.195394	3.41072	4.55552	0.0467033	0.48777	Gm2199	mitochondrial carrier homolog 2 pseudogene
ENSMUSG00000025355	0.131935	6.44418	4.55482	0.0467177	0.48777	Mmp19	matrix metallopeptidase 19
ENSMUSG00000034575	0.184375	4.42488	4.55473	0.0467199	0.48777	Tent4a	terminal nucleotidyltransferase 4A
ENSMUSG00000032808	-0.486845	5.56488	4.70595	0.0467703	0.487959	Cyp2c38	cytochrome P450, family 2, subfamily c, polypeptide 38
ENSMUSG00000007603	-0.168028	3.34439	4.54605	0.0469084	0.488588	Dus3l	dihydrouridine synthase 3 like
ENSMUSG00000109656	-0.420884	0.169997	4.54783	0.0469407	0.488588
ENSMUSG00000113258	0.205242	2.32579	4.54371	0.0469604	0.488588	Gm7446	heterogeneous nuclear ribonucleoprotein F pseudogene
ENSMUSG00000061684	0.389482	1.99598	4.5436	0.0469637	0.488588	Rpl21-ps8	ribosomal protein L21, pseudogene 8
ENSMUSG00000019841	-0.0956232	5.6625	4.5417	0.0470022	0.488588	Rev3l	REV3 like, DNA directed polymerase zeta catalytic subunit
ENSMUSG00000000168	-0.110779	5.53828	4.53879	0.0470657	0.488588	Dlat	dihydrolipoamide S-acetyltransferase
ENSMUSG00000039556	-0.414784	-0.335924	4.54274	0.0470979	0.488588	Ppp1r3f	protein phosphatase 1, regulatory subunit 3F
ENSMUSG00000110057	0.335065	1.82772	4.53552	0.0471408	0.488588
ENSMUSG00000074141	0.372169	0.282373	4.53429	0.0471993	0.488588	Il4i1	interleukin 4 induced 1
ENSMUSG00000022550	-0.298237	4.2284	4.55782	0.0472367	0.488588	Adck5	aarF domain containing kinase 5
ENSMUSG00000057400	0.150954	10.7244	4.52908	0.0472778	0.488588	Ces1c	carboxylesterase 1C
ENSMUSG00000020523	0.0934837	5.46084	4.52839	0.0472929	0.488588	Fam114a2	family with sequence similarity 114, member A2
ENSMUSG00000096210	-0.109195	6.52964	4.52723	0.0473183	0.488588	H1f0	H1.0 linker histone
ENSMUSG00000063800	-0.127994	3.23921	4.52717	0.0473204	0.488588	Prpf38a	PRP38 pre-mRNA processing factor 38 (yeast) domain containing A
ENSMUSG00000029381	-0.22131	3.48709	4.52523	0.0473629	0.488588	Shroom3	shroom family member 3
ENSMUSG00000048960	0.145589	4.9933	4.52477	0.0473722	0.488588	Prex2	phosphatidylinositol-3,4,5-trisphosphate-dependent Rac exchange factor 2
ENSMUSG00000035305	-0.244974	2.71134	4.52432	0.0473834	0.488588	Ror1	receptor tyrosine kinase-like orphan receptor 1
ENSMUSG00000021048	0.0952636	8.18963	4.52296	0.0474119	0.488588	Mthfd1	methylenetetrahydrofolate dehydrogenase (NADP+ dependent), methenyltetrahydrofolate cyclohydrolase, formyltetrahydrofolate synthase
ENSMUSG00000037353	-0.0990547	4.9974	4.51796	0.0475221	0.48939	Letmd1	LETM1 domain containing 1
ENSMUSG00000025980	0.107858	7.95152	4.51121	0.0476711	0.490272	Hspd1	heat shock protein 1 (chaperonin)
ENSMUSG00000030302	-0.709566	0.503993	4.52052	0.0476726	0.490272	Atp2b2	ATPase, Ca++ transporting, plasma membrane 2
ENSMUSG00000027378	-0.222908	1.92083	4.50742	0.0477585	0.490822	Nphp1	nephronophthisis 1 (juvenile) homolog (human)
ENSMUSG00000024164	-0.19857	12.5543	4.50446	0.0478205	0.491126	C3	complement component 3
ENSMUSG00000019856	0.706473	-0.389481	4.50566	0.0479348	0.491966	Fam184a	family with sequence similarity 184, member A
ENSMUSG00000055723	0.144601	4.10015	4.49559	0.0480183	0.492181	Rras2	related RAS viral (r-ras) oncogene 2
ENSMUSG00000008822	0.172216	2.38701	4.49555	0.0480208	0.492181	Acyp1	acylphosphatase 1
ENSMUSG00000045287	-0.302157	2.60204	4.49313	0.0480745	0.492397	Rtn4rl1	reticulon 4 receptor-like 1
ENSMUSG00000098178	-1.5237	8.73591	4.70302	0.0482032	0.493381
ENSMUSG00000026799	-0.186332	2.21112	4.48529	0.0482507	0.493451	Med27	mediator complex subunit 27
ENSMUSG00000026048	0.125783	4.71871	4.48381	0.0482816	0.493451	Ercc5	excision repair cross-complementing rodent repair deficiency, complementation group 5
ENSMUSG00000025757	0.224682	5.20108	4.48264	0.0483078	0.493451	Hspa4l	heat shock protein 4 like
ENSMUSG00000101841	-0.229814	1.83312	4.4772	0.0484337	0.494204
ENSMUSG00000013236	-0.175194	2.85584	4.47651	0.0484468	0.494204	Ptprs	protein tyrosine phosphatase receptor type S
ENSMUSG00000037541	-0.314788	3.7519	4.49269	0.0485365	0.494417	Shank2	SH3 and multiple ankyrin repeat domains 2
ENSMUSG00000028454	-0.186348	3.43038	4.47248	0.0485371	0.494417	Pigo	phosphatidylinositol glycan anchor biosynthesis, class O
ENSMUSG00000041740	-0.181212	5.88449	4.47118	0.0485658	0.494417	Rnf10	ring finger protein 10
ENSMUSG00000038507	0.110204	5.73741	4.46801	0.0486375	0.494814	Parp12	poly (ADP-ribose) polymerase family, member 12
ENSMUSG00000008373	-0.142221	3.65835	4.46542	0.0486967	0.495083	Prpf31	pre-mRNA processing factor 31
ENSMUSG00000059713	-0.324405	0.950313	4.46247	0.048776	0.495556	Rcan3	regulator of calcineurin 3
ENSMUSG00000096214	0.632303	-0.212045	4.466	0.0488223	0.495694
ENSMUSG00000110996	0.255721	1.15447	4.45618	0.0489146	0.49599	Gm36251	predicted gene, 36251
ENSMUSG00000018931	0.181304	2.75531	4.45576	0.0489171	0.49599	Natd1	N-acetyltransferase domain containing 1
ENSMUSG00000051864	-0.115636	4.34627	4.45214	0.0489984	0.49646	Tbc1d22a	TBC1 domain family, member 22a
ENSMUSG00000002280	0.131662	4.47315	4.4508	0.049029	0.49646	Ciao3	cytosolic iron-sulfur assembly component 3
ENSMUSG00000020262	0.293228	4.9658	4.49299	0.0491075	0.496684	Adarb1	adenosine deaminase, RNA-specific, B1
ENSMUSG00000049858	0.116812	7.28602	4.44695	0.0491168	0.496684	Suox	sulfite oxidase
ENSMUSG00000024247	-0.20066	3.78706	4.44424	0.0491794	0.496984	Pkdcc	protein kinase domain containing, cytoplasmic
ENSMUSG00000028132	-0.188545	8.68619	4.4414	0.049244	0.497305	Tlcd4	TLC domain containing 4
ENSMUSG00000033960	-0.135038	3.66327	4.43812	0.0493201	0.497428	Jcad	junctional cadherin 5 associated
ENSMUSG00000087132	-0.337279	0.950945	4.43907	0.0493219	0.497428	A930001C03Rik	RIKEN cDNA A930001C03 gene
ENSMUSG00000110791	-0.471299	-0.359595	4.44094	0.0493718	0.4976
ENSMUSG00000004945	0.124076	4.61373	4.43175	0.0494665	0.498041	Tmem242	transmembrane protein 242
ENSMUSG00000056131	-0.22123	5.0217	4.43109	0.0494815	0.498041	Pgm3	phosphoglucomutase 3
ENSMUSG00000062014	0.114542	5.54987	4.42941	0.0495202	0.4981	Gmfb	glia maturation factor, beta
ENSMUSG00000021120	0.233361	2.05717	4.42423	0.0496428	0.498501	Pigh	phosphatidylinositol glycan anchor biosynthesis, class H
ENSMUSG00000033222	-0.172815	2.7634	4.42212	0.0496905	0.498501	Ttf2	transcription termination factor, RNA polymerase II
ENSMUSG00000108912	0.490934	-0.0134328	4.42501	0.0496913	0.498501
ENSMUSG00000112615	-0.24927	3.98422	4.41924	0.0497562	0.498501
ENSMUSG00000035875	0.153097	8.66016	4.4177	0.0497916	0.498501	AI182371	expressed sequence AI182371
ENSMUSG00000062070	0.180025	6.43267	4.41722	0.0498028	0.498501	Pgk1	phosphoglycerate kinase 1
ENSMUSG00000055137	0.143967	5.25762	4.41653	0.0498188	0.498501	Sugct	succinyl-CoA glutarate-CoA transferase
ENSMUSG00000022057	0.375684	1.01595	4.41677	0.0498238	0.498501	Adamdec1	ADAM-like, decysin 1
ENSMUSG00000112478	0.753638	2.17237	4.52979	0.0500025	0.498577
ENSMUSG00000018882	0.13235	4.35305	4.40851	0.0500062	0.498577	Mrpl45	mitochondrial ribosomal protein L45
ENSMUSG00000036636	0.109647	5.86977	4.40842	0.0500081	0.498577	Clcn7	chloride channel, voltage-sensitive 7
ENSMUSG00000024158	0.0949958	7.77887	4.40836	0.0500093	0.498577	Hagh	hydroxyacyl glutathione hydrolase
ENSMUSG00000022766	0.115674	9.19965	4.40805	0.0500166	0.498577	Serpind1	serine (or cysteine) peptidase inhibitor, clade D, member 1
ENSMUSG00000051853	-0.102761	5.39582	4.40684	0.0500449	0.498577	Arf3	ARF GTPase 3
ENSMUSG00000032840	0.245389	3.26758	4.40614	0.050062	0.498577	Spring1	SREBF pathway regulator in golgi 1
ENSMUSG00000031949	0.170921	2.45716	4.40453	0.0501008	0.498634	Adat1	adenosine deaminase, tRNA-specific 1
ENSMUSG00000051483	-0.201505	5.2257	4.40058	0.0501916	0.49921	Cbr1	carbonyl reductase 1
ENSMUSG00000104882	0.230165	1.56827	4.39751	0.0502687	0.499383
ENSMUSG00000002014	0.157162	5.58509	4.39572	0.0503059	0.499383	Ssr4	signal sequence receptor, delta
ENSMUSG00000022672	-0.122807	5.04734	4.39563	0.050308	0.499383	Prkdc	protein kinase, DNA activated, catalytic polypeptide
ENSMUSG00000031078	-0.0846037	5.4049	4.39394	0.0503476	0.499448	Cttn	cortactin
ENSMUSG00000024712	0.105363	5.39407	4.39102	0.0504165	0.499804	Rfk	riboflavin kinase
ENSMUSG00000054893	0.292171	1.50301	4.38944	0.0504592	0.499899	Zfp667	zinc finger protein 667
ENSMUSG00000047675	0.197386	4.59316	4.38505	0.0505577	0.500548	Rps8	ribosomal protein S8
ENSMUSG00000057068	0.426319	3.85113	4.46577	0.0507463	0.502086	Fam47e	family with sequence similarity 47, member E
ENSMUSG00000022237	0.160232	5.68144	4.37357	0.0508301	0.502296	Ankrd33b	ankyrin repeat domain 33B
ENSMUSG00000026121	-0.296984	2.07422	4.37353	0.0508339	0.502296	Sema4c	sema domain, immunoglobulin domain (Ig), transmembrane domain (TM) and short cytoplasmic domain, (semaphorin) 4C
ENSMUSG00000068246	0.176813	6.38854	4.36744	0.0509761	0.503139	Apol9b	apolipoprotein L 9b
ENSMUSG00000109488	0.347448	-0.0344195	4.36986	0.0509857	0.503139
ENSMUSG00000020614	-0.149727	4.53682	4.3653	0.0510275	0.503223	Fam20a	FAM20A, golgi associated secretory pathway pseudokinase
ENSMUSG00000031489	-0.353151	2.57941	4.35619	0.0512474	0.504794	Adrb3	adrenergic receptor, beta 3
ENSMUSG00000116795	0.373343	0.258818	4.3576	0.0512621	0.504794
ENSMUSG00000009585	0.207074	1.48128	4.35471	0.0512869	0.504794	Apobec3	apolipoprotein B mRNA editing enzyme, catalytic polypeptide 3
ENSMUSG00000038591	-0.17428	5.65094	4.34766	0.0514513	0.505165	Colec10	collectin sub-family member 10
ENSMUSG00000017119	0.0900863	8.59397	4.34679	0.0514722	0.505165	Nbr1	NBR1, autophagy cargo receptor
ENSMUSG00000046005	0.386867	-0.142376	4.34953	0.0514906	0.505165
ENSMUSG00000060279	-0.11875	4.58308	4.34571	0.0514985	0.505165	Ap2a1	adaptor-related protein complex 2, alpha 1 subunit
ENSMUSG00000067369	0.0925246	5.32665	4.34359	0.0515497	0.505165	Trmt2b	TRM2 tRNA methyltransferase 2B
ENSMUSG00000023262	0.183103	5.28049	4.3429	0.0515665	0.505165	Acy1	aminoacylase 1
ENSMUSG00000020037	-0.332313	2.30454	4.3428	0.051571	0.505165	Rfx4	regulatory factor X, 4 (influences HLA class II expression)
ENSMUSG00000041132	0.205172	6.3053	4.34185	0.0515918	0.505165	N4bp2l1	NEDD4 binding protein 2-like 1
ENSMUSG00000017478	-0.127907	5.33057	4.33555	0.0517446	0.505701	Zc3h18	zinc finger CCCH-type containing 18
ENSMUSG00000041632	0.149281	4.44579	4.33482	0.0517625	0.505701	Mrps27	mitochondrial ribosomal protein S27
ENSMUSG00000055912	0.161529	6.3638	4.33403	0.0517816	0.505701	Tmem150a	transmembrane protein 150A
ENSMUSG00000101493	-0.428427	0.279203	4.33534	0.0517967	0.505701
ENSMUSG00000058655	-0.116643	8.06356	4.33204	0.05183	0.505701	Eif4b	eukaryotic translation initiation factor 4B
ENSMUSG00000079111	0.0905102	6.38464	4.33106	0.0518539	0.505701	Kdelr2	KDEL (Lys-Asp-Glu-Leu) endoplasmic reticulum protein retention receptor 2
ENSMUSG00000085028	0.236774	2.99328	4.32927	0.0518986	0.505701
ENSMUSG00000035093	-0.100609	6.78392	4.3286	0.0519139	0.505701	Secisbp2l	SECIS binding protein 2-like
ENSMUSG00000024232	-0.220771	1.6749	4.32454	0.0520177	0.50589	Bambi	BMP and activin membrane-bound inhibitor
ENSMUSG00000031671	-0.148015	3.79729	4.32237	0.0520666	0.50589	Setd6	SET domain containing 6
ENSMUSG00000004558	0.11945	10.5309	4.32096	0.0521006	0.50589	Ndrg2	N-myc downstream regulated gene 2
ENSMUSG00000031703	0.103735	6.22049	4.32094	0.0521011	0.50589	Itfg1	integrin alpha FG-GAP repeat containing 1
ENSMUSG00000024352	-0.681235	-0.452485	4.32735	0.0521385	0.50589	Spata24	spermatogenesis associated 24
ENSMUSG00000020805	0.44341	0.371585	4.32096	0.0521485	0.50589	Slc13a5	solute carrier family 13 (sodium-dependent citrate transporter), member 5
ENSMUSG00000019558	-0.277212	1.97516	4.31799	0.0521766	0.50589	Slc6a8	solute carrier family 6 (neurotransmitter transporter, creatine), member 8
ENSMUSG00000039515	-0.121464	5.06632	4.31525	0.0522408	0.50589	Ptpa	protein phosphatase 2 protein activator
ENSMUSG00000066880	0.171406	3.5682	4.31418	0.0522675	0.50589	Zfp617	zinc finger protein 617
ENSMUSG00000102752	-0.437003	1.92491	4.31645	0.0522677	0.50589	Gm7694	predicted gene 7694
ENSMUSG00000102091	-0.261907	2.14867	4.30786	0.0524254	0.507091	Or5m9	olfactory receptor family 5 subfamily M member 9
ENSMUSG00000040563	0.262476	1.65488	4.30508	0.0524959	0.50723	Plppr2	phospholipid phosphatase related 2
ENSMUSG00000105161	-0.590835	-0.551025	4.30842	0.0525118	0.50723
ENSMUSG00000021185	0.143998	5.77349	4.3031	0.0525403	0.50723	Dglucy	D-glutamate cyclase
ENSMUSG00000029173	0.100335	6.71267	4.29806	0.052665	0.507912	Sepsecs	Sep (O-phosphoserine) tRNA:Sec (selenocysteine) tRNA synthase
ENSMUSG00000042116	0.467613	-0.412609	4.30327	0.0526781	0.507912	Vwa1	von Willebrand factor A domain containing 1
ENSMUSG00000029775	-0.0887853	6.13955	4.29487	0.0527443	0.508227	Klhdc10	kelch domain containing 10
ENSMUSG00000114285	0.419376	-0.135527	4.29412	0.0528476	0.508712
ENSMUSG00000029464	0.203166	3.36915	4.29017	0.0528619	0.508712	Gpn3	GPN-loop GTPase 3
ENSMUSG00000103906	0.266875	2.12648	4.28792	0.0529199	0.508946	Tigd5	tigger transposable element derived 5
ENSMUSG00000017781	-0.104844	5.44187	4.28204	0.0530642	0.51001	Pitpna	phosphatidylinositol transfer protein, alpha
ENSMUSG00000034653	-0.1342	4.11629	4.27842	0.0531551	0.510111	Ythdc2	YTH domain containing 2
ENSMUSG00000048234	-0.104606	5.94357	4.27728	0.0531836	0.510111	Rnf149	ring finger protein 149
ENSMUSG00000020792	-0.103636	4.81164	4.27619	0.0532109	0.510111	Exoc7	exocyst complex component 7
ENSMUSG00000019761	0.555999	-0.460334	4.28105	0.0532437	0.510111	Krt10	keratin 10
ENSMUSG00000094664	0.365422	-0.290956	4.27626	0.0533242	0.510111
ENSMUSG00000027263	0.105481	4.84843	4.26922	0.0533863	0.510111	Tubgcp4	tubulin, gamma complex component 4
ENSMUSG00000060019	0.230688	4.01028	4.2689	0.0533946	0.510111
ENSMUSG00000062901	0.16351	7.62821	4.268	0.0534169	0.510111	Klhl24	kelch-like 24
ENSMUSG00000032594	0.113657	5.83085	4.26734	0.0534334	0.510111	Ip6k1	inositol hexaphosphate kinase 1
ENSMUSG00000022742	-0.142414	6.87222	4.26716	0.053438	0.510111	Cpox	coproporphyrinogen oxidase
ENSMUSG00000034254	0.227264	2.97797	4.2665	0.0534557	0.510111	Agpat1	1-acylglycerol-3-phosphate O-acyltransferase 1
ENSMUSG00000036693	-0.12272	3.8007	4.26554	0.0534794	0.510111	Nop14	NOP14 nucleolar protein
ENSMUSG00000055413	0.288726	1.62013	4.2571	0.0536976	0.51187	H2-Q5	histocompatibility 2, Q region locus 5
ENSMUSG00000022504	0.406195	1.45127	4.25534	0.0537431	0.511981	Ciita	class II transactivator
ENSMUSG00000046718	0.15764	6.25436	4.25294	0.0537981	0.512099	Bst2	bone marrow stromal cell antigen 2
ENSMUSG00000108460	-0.528002	-0.209928	4.25713	0.0538264	0.512099
ENSMUSG00000104214	-0.392608	1.64437	4.25012	0.0538751	0.512099
ENSMUSG00000056966	-0.417627	-0.345708	4.25522	0.0538909	0.512099	Gjc3	gap junction protein, gamma 3
ENSMUSG00000077450	-0.127533	4.77535	4.2474	0.0539392	0.512237	Rab11b	RAB11B, member RAS oncogene family
ENSMUSG00000048915	-0.249604	2.22232	4.23852	0.0541685	0.513671	Efna5	ephrin A5
ENSMUSG00000032500	0.326872	3.67233	4.26665	0.0541962	0.513671	Dclk3	doublecortin-like kinase 3
ENSMUSG00000022844	0.187157	4.88623	4.23609	0.0542284	0.513671	Pdia5	protein disulfide isomerase associated 5
ENSMUSG00000050423	1.18717	1.10355	4.37017	0.0542593	0.513671	Ppp1r3g	protein phosphatase 1, regulatory subunit 3G
ENSMUSG00000035642	0.122596	3.97005	4.23487	0.0542601	0.513671	Aamdc	adipogenesis associated Mth938 domain containing
ENSMUSG00000005683	-0.126738	6.84151	4.23306	0.0543061	0.513786	Cs	citrate synthase
ENSMUSG00000018861	0.148364	4.29239	4.22995	0.0543863	0.513842	Fdxr	ferredoxin reductase
ENSMUSG00000015126	-0.166105	3.12893	4.229	0.0544116	0.513842	Tsr3	TSR3 20S rRNA accumulation
ENSMUSG00000089791	-0.363153	0.946479	4.22695	0.0544776	0.513842
ENSMUSG00000038481	0.188353	3.65256	4.2253	0.0545065	0.513842	Cdk19	cyclin dependent kinase 19
ENSMUSG00000030323	0.237069	2.67227	4.22504	0.0545142	0.513842	Ift122	intraflagellar transport 122
ENSMUSG00000097571	0.180541	2.55818	4.22498	0.0545159	0.513842	Jpx	Jpx transcript, Xist activator (non-protein coding)
ENSMUSG00000073616	0.146715	4.04674	4.22022	0.0546377	0.514323	Cops9	COP9 signalosome subunit 9
ENSMUSG00000021180	0.217547	1.97231	4.21905	0.0546708	0.514323	Rps6ka5	ribosomal protein S6 kinase, polypeptide 5
ENSMUSG00000019851	-0.119938	6.33064	4.21873	0.0546758	0.514323	Perp	PERP, TP53 apoptosis effector
ENSMUSG00000027203	0.18698	2.44279	4.21648	0.0547359	0.514323	Dut	deoxyuridine triphosphatase
ENSMUSG00000031596	0.273268	10.6688	4.22979	0.0547369	0.514323	Slc7a2	solute carrier family 7 (cationic amino acid transporter, y+ system), member 2
ENSMUSG00000022620	-0.174649	5.13871	4.21251	0.0548372	0.514932	Arsa	arylsulfatase A
ENSMUSG00000041075	-0.259967	3.66839	4.21128	0.0548698	0.514932	Fzd7	frizzled class receptor 7
ENSMUSG00000058613	-0.385175	3.16788	4.24739	0.0549159	0.515045	Cyp2d41-ps	cytochrome P450, family 2, subfamily d, member 41, pseudogene
ENSMUSG00000062981	0.121231	4.33866	4.20608	0.0550048	0.51527	Mrpl42	mitochondrial ribosomal protein L42
ENSMUSG00000031004	-0.436949	2.2638	4.22598	0.055008	0.51527	Mki67	antigen identified by monoclonal antibody Ki 67
ENSMUSG00000020265	-0.110031	5.50262	4.19868	0.0551981	0.516105	Sumo3	small ubiquitin-like modifier 3
ENSMUSG00000029761	-0.133748	7.68961	4.1975	0.0552288	0.516105	Cald1	caldesmon 1
ENSMUSG00000075256	0.250475	2.20588	4.19752	0.0552317	0.516105	Cerkl	ceramide kinase-like
ENSMUSG00000021418	0.189597	2.46027	4.19713	0.0552402	0.516105	Rpp40	ribonuclease P 40 subunit
ENSMUSG00000100954	0.390724	1.02786	4.19643	0.0552677	0.516105
ENSMUSG00000066551	0.103269	5.86061	4.19311	0.0553442	0.5165	Hmgb1	high mobility group box 1
ENSMUSG00000096929	0.122384	4.87248	4.18997	0.0554267	0.516709	A330023F24Rik	RIKEN cDNA A330023F24 gene
ENSMUSG00000050114	-0.287355	1.18928	4.18999	0.0554348	0.516709	Prdx6b	peroxiredoxin 6B
ENSMUSG00000063683	0.129604	7.9245	4.18581	0.0555362	0.516889	Glyat	glycine-N-acyltransferase
ENSMUSG00000051674	-0.142365	5.29615	4.18518	0.0555527	0.516889	Dcun1d4	defective in cullin neddylation 1 domain containing 4
ENSMUSG00000018585	0.144735	5.91191	4.18503	0.0555567	0.516889	Atox1	antioxidant 1 copper chaperone
ENSMUSG00000083914	0.353199	1.62189	4.18242	0.0556305	0.517183	Rps18-ps1	ribosomal protein S18, pseudogene 1
ENSMUSG00000086583	0.123327	6.43442	4.18124	0.0556567	0.517183	Gm15500	ribosomal protein L5 pseudogene
ENSMUSG00000040717	0.378948	0.593655	4.17803	0.0557639	0.517849	Il17rd	interleukin 17 receptor D
ENSMUSG00000039789	0.12803	3.8258	4.17597	0.0557968	0.517849	Zfp597	zinc finger protein 597
ENSMUSG00000042105	-0.144647	4.91619	4.17305	0.0558738	0.518246	Inpp5f	inositol polyphosphate-5-phosphatase F
ENSMUSG00000017167	-0.497498	1.35425	4.16768	0.056027	0.518947	Cntnap1	contactin associated protein-like 1
ENSMUSG00000106895	0.236657	1.81618	4.1674	0.056028	0.518947	Gm4754	predicted gene 4754
ENSMUSG00000034820	-0.110021	4.79974	4.16606	0.05606	0.518947	Cpsf7	cleavage and polyadenylation specific factor 7
ENSMUSG00000034709	-0.128014	4.25664	4.16468	0.0560969	0.518947	Ppp1r21	protein phosphatase 1, regulatory subunit 21
ENSMUSG00000059734	0.104596	5.81596	4.16377	0.0561209	0.518947	Ndufs8	NADH:ubiquinone oxidoreductase core subunit S8
ENSMUSG00000020801	0.186058	1.37222	4.16041	0.0562171	0.519519	Med31	mediator complex subunit 31
ENSMUSG00000038628	0.159172	3.73607	4.15884	0.0562531	0.519534	Polr3k	polymerase (RNA) III (DNA directed) polypeptide K
ENSMUSG00000030735	0.12802	5.13754	4.14939	0.0565063	0.521554	Gm9755	Tu translation elongation factor pseudogene
ENSMUSG00000084910	-0.221442	1.39264	4.14616	0.0566004	0.522104	C630043F03Rik	RIKEN cDNA C630043F03 gene
ENSMUSG00000096956	0.41009	0.131661	4.14392	0.0567034	0.522735	Snhg18	small nucleolar RNA host gene 18
ENSMUSG00000078193	0.148537	4.74249	4.14046	0.056747	0.522819	Rpl35rt	ribosomal protein L35, retrotransposed
ENSMUSG00000027502	-0.128871	6.04749	4.13896	0.0567875	0.522874	Rtf2	replication termination factor 2
ENSMUSG00000097451	-0.505153	-0.10997	4.13981	0.0568623	0.523227
ENSMUSG00000108763	-0.320113	0.454056	4.13609	0.056895	0.523227	Btnl12	butyrophilin-like 12
ENSMUSG00000022698	-0.138348	5.9588	4.12948	0.0570448	0.524062	Naa50	N(alpha)-acetyltransferase 50, NatE catalytic subunit
ENSMUSG00000005667	-0.355534	0.136523	4.13188	0.0570552	0.524062	Mthfd2	methylenetetrahydrofolate dehydrogenase (NAD+ dependent), methenyltetrahydrofolate cyclohydrolase
ENSMUSG00000028383	-0.13009	6.2244	4.1252	0.0571614	0.524479	Hsdl2	hydroxysteroid dehydrogenase like 2
ENSMUSG00000036975	0.15672	3.25427	4.12434	0.0571854	0.524479	Tmem177	transmembrane protein 177
ENSMUSG00000085099	0.354188	0.120103	4.12438	0.0572347	0.524479
ENSMUSG00000030538	-0.0855854	4.9229	4.12235	0.0572392	0.524479	Cib1	calcium and integrin binding 1
ENSMUSG00000022474	0.404099	1.10799	4.12066	0.0572984	0.524703	Pmm1	phosphomannomutase 1
ENSMUSG00000020009	-0.130665	4.16528	4.11866	0.0573401	0.524768	Ifngr1	interferon gamma receptor 1
ENSMUSG00000027828	0.122643	8.10504	4.11586	0.0574167	0.524858	Ssr3	signal sequence receptor, gamma
ENSMUSG00000020268	0.32626	1.07332	4.11586	0.0574266	0.524858	Lyrm7	LYR motif containing 7
ENSMUSG00000105742	0.232985	1.48027	4.11471	0.0574541	0.524858
ENSMUSG00000058443	0.204762	4.34284	4.11271	0.0575032	0.52499	Rpl10-ps3	ribosomal protein L10, pseudogene 3
ENSMUSG00000078762	0.412719	0.114536	4.11183	0.05758	0.525374	Haus5	HAUS augmin-like complex, subunit 5
ENSMUSG00000046532	0.484016	2.96038	4.17408	0.0576469	0.525667	Ar	androgen receptor
ENSMUSG00000026339	0.104492	4.65656	4.1033	0.0577622	0.526167	Ccdc93	coiled-coil domain containing 93
ENSMUSG00000064853	-0.81924	1.56689	4.20189	0.0577712	0.526167	Gm23442	predicted gene, 23442
ENSMUSG00000015053	0.455887	-0.195967	4.10407	0.0578398	0.526462	Gata2	GATA binding protein 2
ENSMUSG00000078899	0.148825	4.97333	4.09927	0.0578733	0.526462	Gm14430	predicted gene 14430
ENSMUSG00000065822	-0.454209	1.62809	4.09649	0.0579557	0.526895	Snord15a	small nucleolar RNA, C/D box 15A
ENSMUSG00000001707	-0.20157	2.52332	4.09167	0.0580857	0.52696	Eef1e1	eukaryotic translation elongation factor 1 epsilon 1
ENSMUSG00000029630	-0.180569	9.05779	4.09078	0.0581087	0.52696	Cyp3a25	cytochrome P450, family 3, subfamily a, polypeptide 25
ENSMUSG00000027115	-0.441406	0.0428843	4.09345	0.0581142	0.52696	Kif18a	kinesin family member 18A
ENSMUSG00000033900	0.435447	0.098598	4.09288	0.0581196	0.52696	Map9	microtubule-associated protein 9
ENSMUSG00000026466	-0.102725	5.8197	4.08921	0.0581521	0.52696	Tor1aip1	torsin A interacting protein 1
ENSMUSG00000097879	0.76456	-0.207392	4.09319	0.0581825	0.52696
ENSMUSG00000038954	-0.336388	1.48303	4.08751	0.0582067	0.52696	Supt3	SPT3, SAGA and STAGA complex component
ENSMUSG00000031434	-0.319629	1.339	4.08505	0.0582771	0.527282	Morc4	microrchidia 4
ENSMUSG00000044600	0.119778	5.39172	4.07933	0.0584278	0.52833	Smim7	small integral membrane protein 7
ENSMUSG00000010048	-0.105448	4.97716	4.07423	0.0585706	0.52904	Ifrd2	interferon-related developmental regulator 2
ENSMUSG00000028898	-0.127205	3.69553	4.07311	0.0586027	0.52904	Trnau1ap	tRNA selenocysteine 1 associated protein 1
ENSMUSG00000044433	-0.207679	3.25817	4.07244	0.0586215	0.52904	Camsap3	calmodulin regulated spectrin-associated protein family, member 3
ENSMUSG00000078713	0.202501	3.26386	4.0691	0.0587155	0.52904	Tomm5	translocase of outer mitochondrial membrane 5
ENSMUSG00000079941	0.212441	5.03663	4.06808	0.0587434	0.52904	Cox5b-ps	cytochrome c oxidase subunit 5B, pseudogene
ENSMUSG00000073448	0.334735	0.398717	4.06528	0.0588554	0.52904	Gm10509	predicted gene 10509
ENSMUSG00000024646	0.115374	9.55603	4.06191	0.0589174	0.52904	Cyb5a	cytochrome b5 type A (microsomal)
ENSMUSG00000026349	0.159009	6.0405	4.06117	0.058938	0.52904	Ccnt2	cyclin T2
ENSMUSG00000039801	-0.19674	3.12771	4.05994	0.0589739	0.52904	Cplane1	ciliogenesis and planar polarity effector 1
ENSMUSG00000027642	0.102132	7.40188	4.0592	0.0589938	0.52904	Rpn2	ribophorin II
ENSMUSG00000037820	0.148119	6.90986	4.05745	0.0590434	0.52904	Tgm2	transglutaminase 2, C polypeptide
ENSMUSG00000096199	0.206379	2.16943	4.05664	0.0590686	0.52904	Ptrhd1	peptidyl-tRNA hydrolase domain containing 1
ENSMUSG00000064181	0.11871	4.82412	4.0564	0.0590732	0.52904	Rab3ip	RAB3A interacting protein
ENSMUSG00000015341	0.0845932	5.39243	4.05593	0.0590865	0.52904	Golga7	golgin A7
ENSMUSG00000035711	0.35507	0.811836	4.05467	0.0591368	0.52904	Dok3	docking protein 3
ENSMUSG00000022389	0.240881	7.91805	4.07104	0.059168	0.52904	Tef	thyrotroph embryonic factor
ENSMUSG00000076432	0.108499	5.10523	4.05219	0.0591923	0.52904	Ywhaq	tyrosine 3-monooxygenase/tryptophan 5-monooxygenase activation protein theta
ENSMUSG00000036875	-0.1967	3.30474	4.05196	0.0591998	0.52904	Dna2	DNA replication helicase/nuclease 2
ENSMUSG00000056536	-0.102181	4.83727	4.05064	0.0592365	0.52904	Pign	phosphatidylinositol glycan anchor biosynthesis, class N
ENSMUSG00000021238	0.0933088	9.38489	4.05061	0.0592371	0.52904	Aldh6a1	aldehyde dehydrogenase family 6, subfamily A1
ENSMUSG00000074479	0.164341	3.70689	4.04761	0.0593231	0.52904
ENSMUSG00000022587	0.167986	7.27373	4.04704	0.0593389	0.52904	Ly6e	lymphocyte antigen 6 family member E
ENSMUSG00000100201	0.603507	-0.530165	4.04873	0.0594703	0.52904
ENSMUSG00000019842	-0.296245	1.32228	4.04149	0.0595046	0.52904	Traf3ip2	TRAF3 interacting protein 2
ENSMUSG00000045896	0.15166	4.78133	4.03817	0.0595919	0.52904	Paip2b	poly(A) binding protein interacting protein 2B
ENSMUSG00000033855	-0.221671	2.63779	4.038	0.0595985	0.52904	Ston1	stonin 1
ENSMUSG00000096917	-0.418015	0.274302	4.03849	0.0596265	0.52904	2500002B13Rik	RIKEN cDNA 2500002B13 gene
ENSMUSG00000110055	0.433116	-0.152031	4.03736	0.0597051	0.52904
ENSMUSG00000042642	0.110737	5.18505	4.0333	0.0597314	0.52904	Flad1	flavin adenine dinucleotide synthetase 1
ENSMUSG00000007036	0.110446	5.01767	4.03257	0.0597525	0.52904	Abhd16a	abhydrolase domain containing 16A
ENSMUSG00000103715	0.383633	0.377663	4.03296	0.0597726	0.52904
ENSMUSG00000072825	-0.179709	5.00221	4.031	0.0597976	0.52904	Cep170b	centrosomal protein 170B
ENSMUSG00000055541	0.256309	2.43334	4.03048	0.0598144	0.52904	Lair1	leukocyte-associated Ig-like receptor 1
ENSMUSG00000020044	0.195179	5.28253	4.02965	0.0598364	0.52904	Timp3	tissue inhibitor of metalloproteinase 3
ENSMUSG00000067121	0.184413	3.51139	4.02812	0.059881	0.52904	Gm7027	ribosomal protein L6 pseudogene
ENSMUSG00000024304	-0.129263	7.18225	4.02667	0.0599221	0.52904	Cdh2	cadherin 2
ENSMUSG00000031639	0.178492	3.007	4.02657	0.0599258	0.52904	Tlr3	toll-like receptor 3
ENSMUSG00000031903	0.135083	4.28909	4.02616	0.0599367	0.52904	Pla2g15	phospholipase A2, group XV
ENSMUSG00000104432	-0.408403	-0.242076	4.02966	0.0599597	0.52904
ENSMUSG00000020407	0.311967	0.761819	4.02193	0.0600748	0.52904	Upp1	uridine phosphorylase 1
ENSMUSG00000089542	-0.323615	3.29196	4.03537	0.0601506	0.52904	Gm25835	predicted gene, 25835
ENSMUSG00000030259	-0.148616	5.44344	4.0186	0.0601548	0.52904	Rassf8	Ras association (RalGDS/AF-6) domain family (N-terminal) member 8
ENSMUSG00000025203	-0.243383	3.44236	4.01822	0.0601666	0.52904	Scd2	stearoyl-Coenzyme A desaturase 2
ENSMUSG00000079435	-0.22768	2.18012	4.01826	0.0601673	0.52904	Rpl36a	ribosomal protein L36A
ENSMUSG00000062762	-0.122061	7.35522	4.01727	0.0601933	0.52904	Ei24	etoposide induced 2.4 mRNA
ENSMUSG00000048997	-0.492923	0.437465	4.01737	0.060225	0.52904	Atxn7l2	ataxin 7-like 2
ENSMUSG00000027312	-0.167915	6.90564	4.01556	0.0602428	0.52904	Atrn	attractin
ENSMUSG00000086825	0.16134	2.84979	4.01557	0.0602437	0.52904
ENSMUSG00000034171	0.103006	7.25778	4.01468	0.0602684	0.52904	Faah	fatty acid amide hydrolase
ENSMUSG00000025014	-0.722614	0.437823	4.03584	0.0602791	0.52904	Dntt	deoxynucleotidyltransferase, terminal
ENSMUSG00000047492	-0.399663	5.74226	4.12049	0.0603434	0.52904	Inhbe	inhibin beta-E
ENSMUSG00000071267	0.122161	4.21901	4.01063	0.0603862	0.52904	Zfp942	zinc finger protein 942
ENSMUSG00000021868	0.16685	4.75326	4.01055	0.0603881	0.52904	Ppif	peptidylprolyl isomerase F (cyclophilin F)
ENSMUSG00000056076	-0.142451	5.78377	4.01032	0.0603947	0.52904	Eif3b	eukaryotic translation initiation factor 3, subunit B
ENSMUSG00000089774	0.193858	3.97579	4.00635	0.0605107	0.529749	Slc5a3	solute carrier family 5 (inositol transporters), member 3
ENSMUSG00000024592	0.198481	3.6476	4.00424	0.0605725	0.529983	C330018D20Rik	RIKEN cDNA C330018D20 gene
ENSMUSG00000038422	-0.223494	3.07515	4.00034	0.0606867	0.530143	Hdhd3	haloacid dehalogenase-like hydrolase domain containing 3
ENSMUSG00000027822	0.109459	6.39935	4.00006	0.0606937	0.530143	Slc33a1	solute carrier family 33 (acetyl-CoA transporter), member 1
ENSMUSG00000032185	-0.181172	4.05558	3.99914	0.060721	0.530143	Carm1	coactivator-associated arginine methyltransferase 1
ENSMUSG00000057572	-0.211777	2.67614	3.99884	0.0607309	0.530143	Zbtb8os	zinc finger and BTB domain containing 8 opposite strand
ENSMUSG00000074882	-0.298365	6.55271	4.05493	0.0608873	0.530258	Cyp2c68	cytochrome P450, family 2, subfamily c, polypeptide 68
ENSMUSG00000029029	-0.1726	2.69307	3.9927	0.0609108	0.530258	Wrap73	WD repeat containing, antisense to Trp73
ENSMUSG00000048007	0.148464	4.22117	3.99168	0.0609395	0.530258	Timm8a1	translocase of inner mitochondrial membrane 8A1
ENSMUSG00000059895	0.220875	2.15444	3.99113	0.060958	0.530258	Ptp4a3	protein tyrosine phosphatase 4a3
ENSMUSG00000071281	0.148317	3.16435	3.98473	0.0611446	0.530258	Zfp65	zinc finger protein 65
ENSMUSG00000022551	0.11171	6.93434	3.98432	0.0611557	0.530258	Cyc1	cytochrome c-1
ENSMUSG00000110993	-0.369461	0.713904	3.98452	0.0611802	0.530258
ENSMUSG00000027883	-0.147634	4.20476	3.98292	0.0611972	0.530258	Gpsm2	G-protein signalling modulator 2 (AGS3-like, C. elegans)
ENSMUSG00000113204	0.123384	3.9216	3.98269	0.0612041	0.530258	Gm46430	predicted gene, 46430
ENSMUSG00000022779	-0.0995451	4.75553	3.9815	0.0612388	0.530258	Top3b	topoisomerase (DNA) III beta
ENSMUSG00000063049	-0.186883	2.85432	3.98032	0.0612751	0.530258	Ing2	inhibitor of growth family, member 2
ENSMUSG00000093392	0.18063	2.74274	3.97879	0.0613204	0.530258
ENSMUSG00000029859	-0.147114	5.10971	3.97716	0.0613671	0.530258	Epha1	Eph receptor A1
ENSMUSG00000078546	0.226009	1.25494	3.97695	0.0613822	0.530258	Zfp995	zinc finger protein 995
ENSMUSG00000019261	-0.238935	1.70895	3.97672	0.0613849	0.530258	Map1s	microtubule-associated protein 1S
ENSMUSG00000086219	0.395118	0.711413	3.97591	0.0614238	0.530258	Srrm4os	serine/arginine repetitive matrix 4, opposite strand
ENSMUSG00000057367	0.116577	5.10966	3.97435	0.0614505	0.530258	Birc2	baculoviral IAP repeat-containing 2
ENSMUSG00000058152	-0.24118	3.00515	3.97382	0.0614672	0.530258	Chsy3	chondroitin sulfate synthase 3
ENSMUSG00000014907	-0.2507	1.18865	3.97242	0.0615169	0.530258	Naf1	nuclear assembly factor 1 ribonucleoprotein
ENSMUSG00000051695	-0.22589	4.84461	3.97305	0.0615699	0.530258	Pcbp1	poly(rC) binding protein 1
ENSMUSG00000022710	-0.0952981	6.59161	3.96999	0.0615799	0.530258	Usp7	ubiquitin specific peptidase 7
ENSMUSG00000107020	0.326226	0.373677	3.97058	0.0615938	0.530258
ENSMUSG00000041936	-0.130558	5.37839	3.96934	0.0615992	0.530258	Agrn	agrin
ENSMUSG00000109877	0.420591	1.12467	3.96828	0.0616467	0.530258
ENSMUSG00000045763	0.620994	-0.46442	3.9726	0.0616731	0.530258	Basp1	brain abundant, membrane attached signal protein 1
ENSMUSG00000026116	-0.155652	5.64388	3.9658	0.0617044	0.530258	Tmem131	transmembrane protein 131
ENSMUSG00000022217	0.161328	4.00742	3.96575	0.0617062	0.530258	Emc9	ER membrane protein complex subunit 9
ENSMUSG00000007872	-0.52155	4.7398	4.09133	0.0617255	0.530258	Id3	inhibitor of DNA binding 3
ENSMUSG00000020899	0.135781	4.34463	3.96231	0.0618088	0.530672	Pfas	phosphoribosylformylglycinamidine synthase (FGAR amidotransferase)
ENSMUSG00000027673	0.0887524	6.14959	3.96054	0.0618615	0.530823	Ndufb5	NADH:ubiquinone oxidoreductase subunit B5
ENSMUSG00000111594	0.47254	-0.450294	3.96393	0.061931	0.53104
ENSMUSG00000097730	-0.279354	3.50349	3.95737	0.061957	0.53104
ENSMUSG00000083827	0.367941	1.35523	3.95506	0.0620325	0.531386	Gm15712	ribosomal protein L3 pseudogene
ENSMUSG00000050930	0.438758	0.174191	3.95151	0.0621796	0.532217	Map10	microtubule-associated protein 10
ENSMUSG00000038777	-0.361321	0.429857	3.94955	0.0622226	0.532217	Sema6c	sema domain, transmembrane domain (TM), and cytoplasmic domain, (semaphorin) 6C
ENSMUSG00000020415	-0.115048	4.21504	3.94701	0.0622674	0.532217	Pttg1	pituitary tumor-transforming gene 1
ENSMUSG00000026179	-0.153958	5.35414	3.94586	0.0623016	0.532217	Pnkd	paroxysmal nonkinesiogenic dyskinesia
ENSMUSG00000018474	0.143283	7.21143	3.94573	0.0623055	0.532217	Chd3	chromodomain helicase DNA binding protein 3
ENSMUSG00000017774	-0.117036	5.3599	3.94313	0.0623841	0.532589	Myo1c	myosin IC
ENSMUSG00000041515	0.157403	2.90614	3.94166	0.0624295	0.532595	Irf8	interferon regulatory factor 8
ENSMUSG00000024187	-0.0927657	5.63071	3.94077	0.0624553	0.532595	Fam234a	family with sequence similarity 234, member A
ENSMUSG00000005610	-0.0984207	8.66031	3.9387	0.0625178	0.532828	Eif4g2	eukaryotic translation initiation factor 4, gamma 2
ENSMUSG00000112099	-0.399508	1.06538	3.93727	0.0625761	0.532828
ENSMUSG00000028278	0.258653	1.39249	3.93659	0.0625883	0.532828	Rragd	Ras-related GTP binding D
ENSMUSG00000042202	0.156052	7.08505	3.93381	0.0626658	0.533188	Slc35e2	solute carrier family 35, member E2
ENSMUSG00000095676	-0.459485	0.870776	3.93228	0.0627281	0.533418
ENSMUSG00000033429	0.122147	4.88566	3.92992	0.062784	0.533525	Mcee	methylmalonyl CoA epimerase
ENSMUSG00000055652	0.257767	4.25598	3.9403	0.0628113	0.533525	Klhl25	kelch-like 25
ENSMUSG00000022994	-0.15281	5.1408	3.9263	0.0628942	0.53393	Adcy6	adenylate cyclase 6
ENSMUSG00000063362	0.0995475	5.36403	3.92466	0.062944	0.534053	Alg11	ALG11 alpha-1,2-mannosyltransferase
ENSMUSG00000084215	-0.237437	1.62849	3.91979	0.0630978	0.534409
ENSMUSG00000071072	0.108408	5.95702	3.91931	0.0631074	0.534409	Ptges3	prostaglandin E synthase 3
ENSMUSG00000079429	0.310649	0.977666	3.91918	0.0631231	0.534409	Mroh2a	maestro heat-like repeat family member 2A
ENSMUSG00000033478	-0.120264	6.23671	3.91742	0.0631652	0.534409	Fhip2a	FHF complex subunit HOOK interacting protein 2A
ENSMUSG00000071359	0.197007	3.11185	3.91532	0.0632304	0.534409	Tbpl1	TATA box binding protein-like 1
ENSMUSG00000033701	-0.165817	3.69172	3.91351	0.0632856	0.534409	Acbd6	acyl-Coenzyme A binding domain containing 6
ENSMUSG00000021364	-0.256195	9.27617	3.93215	0.063286	0.534409	Elovl2	ELOVL fatty acid elongase 2
ENSMUSG00000046798	0.0806156	6.66405	3.91175	0.063339	0.534409	Cldn12	claudin 12
ENSMUSG00000032925	0.617058	-0.128038	3.91434	0.0633528	0.534409	Itgbl1	integrin, beta-like 1
ENSMUSG00000110834	0.23688	2.37399	3.91133	0.0633541	0.534409
ENSMUSG00000034573	0.252677	1.5133	3.91062	0.0633794	0.534409	Ptpn13	protein tyrosine phosphatase, non-receptor type 13
ENSMUSG00000062554	-0.222769	1.26017	3.90971	0.0634098	0.534409
ENSMUSG00000099021	0.315998	8.75581	3.96106	0.0635804	0.535548
ENSMUSG00000042063	0.172608	4.06572	3.90014	0.0636969	0.536141	Zfp386	zinc finger protein 386 (Kruppel-like)
ENSMUSG00000041375	-0.136891	3.64676	3.89891	0.0637352	0.536141	Ccdc9	coiled-coil domain containing 9
ENSMUSG00000037824	-0.102973	4.45009	3.89819	0.0637571	0.536141	Tspan14	tetraspanin 14
ENSMUSG00000029623	-0.143689	5.14361	3.89596	0.0638259	0.536183	Pdap1	PDGFA associated protein 1
ENSMUSG00000022877	0.151756	9.86999	3.89461	0.0638676	0.536183	Hrg	histidine-rich glycoprotein
ENSMUSG00000003345	0.115979	5.66824	3.89459	0.0638684	0.536183	Csnk1g2	casein kinase 1, gamma 2
ENSMUSG00000044475	-0.128374	3.34311	3.89201	0.0639492	0.536563	Ascc1	activating signal cointegrator 1 complex subunit 1
ENSMUSG00000033671	-0.0993283	6.67785	3.89083	0.063985	0.536566	Cep350	centrosomal protein 350
ENSMUSG00000026701	0.0950506	9.10046	3.88888	0.0640457	0.536777	Prdx6	peroxiredoxin 6
ENSMUSG00000034456	0.110841	9.15223	3.88603	0.0641342	0.537044	Uroc1	urocanase domain containing 1
ENSMUSG00000074754	0.217895	2.37933	3.88564	0.0641485	0.537044	Smim26	small integral membrane protein 26
ENSMUSG00000029050	-0.175956	4.44834	3.88322	0.064222	0.537362	Ski	ski sarcoma viral oncogene homolog (avian)
ENSMUSG00000017288	-0.100424	4.8265	3.88131	0.0642816	0.537563	Vps53	VPS53 GARP complex subunit
ENSMUSG00000040690	-0.243406	2.21261	3.87886	0.0643608	0.537787	Col16a1	collagen, type XVI, alpha 1
ENSMUSG00000036893	-0.0978366	5.41355	3.87599	0.0644478	0.537787	Ehmt1	euchromatic histone methyltransferase 1
ENSMUSG00000095990	0.28118	1.98011	3.87516	0.0644772	0.537787	Zfp97	zinc finger protein 97
ENSMUSG00000073406	0.53086	0.277165	3.87882	0.0644782	0.537787	H2-Bl	histocompatibility 2, blastocyst
ENSMUSG00000106870	-0.366739	0.32034	3.87604	0.0644861	0.537787
ENSMUSG00000020846	-0.361029	-0.269824	3.87728	0.0645258	0.537821	Rflnb	refilin B
ENSMUSG00000021532	0.135396	2.77526	3.87021	0.0646305	0.53834	Fastkd3	FAST kinase domains 3
ENSMUSG00000063696	0.162149	4.19029	3.86927	0.0646591	0.53834	Gm8730	ribosomal protein, large, P0 pseudogene
ENSMUSG00000057036	0.154021	5.77028	3.86436	0.0648133	0.539326	Gm7536	ribosomal protein L27A pseudogene
ENSMUSG00000021427	0.114226	6.86547	3.85757	0.0650278	0.540814	Ssr1	signal sequence receptor, alpha
ENSMUSG00000024513	-0.0861324	5.14703	3.85124	0.0652286	0.541945	Mbd2	methyl-CpG binding domain protein 2
ENSMUSG00000072774	0.207527	2.11611	3.85111	0.0652355	0.541945	Zfp951	zinc finger protein 951
ENSMUSG00000066042	0.231773	1.31551	3.84395	0.0654683	0.543581	Med18	mediator complex subunit 18
ENSMUSG00000002032	0.218668	5.22599	3.8484	0.0655248	0.543752	Tmem25	transmembrane protein 25
ENSMUSG00000091586	-0.220469	3.6352	3.83876	0.0656271	0.544302	Cyp4f17	cytochrome P450, family 4, subfamily f, polypeptide 17
ENSMUSG00000031907	0.253686	1.51883	3.83493	0.0657548	0.544317	Zfp90	zinc finger protein 90
ENSMUSG00000055114	-0.530441	-0.594512	3.83506	0.0657872	0.544317	Anxa13	annexin A13
ENSMUSG00000029599	-0.102993	5.00865	3.82902	0.065939	0.544317	Ddx54	DEAD box helicase 54
ENSMUSG00000036534	-0.111707	4.59828	3.8276	0.0659845	0.544317	Slc38a7	solute carrier family 38, member 7
ENSMUSG00000100005	-0.202379	1.18352	3.82757	0.0659955	0.544317	B130024G19Rik	RIKEN cDNA B130024G19 gene
ENSMUSG00000095588	0.176475	4.32916	3.82658	0.0660175	0.544317
ENSMUSG00000042595	-0.122232	4.52761	3.82642	0.0660226	0.544317	Fam199x	family with sequence similarity 199, X-linked
ENSMUSG00000026571	-0.114247	5.75031	3.82542	0.0660547	0.544317	Dcaf6	DDB1 and CUL4 associated factor 6
ENSMUSG00000110631	0.811623	4.54034	3.9679	0.0660614	0.544317
ENSMUSG00000090386	-0.203418	2.92472	3.82518	0.0660637	0.544317	Mir99ahg	Mir99a and Mirlet7c-1 host gene (non-protein coding)
ENSMUSG00000100594	0.266281	1.66442	3.82498	0.0660738	0.544317	2810414N06Rik	RIKEN cDNA 2810414N06 gene
ENSMUSG00000047866	-0.105349	8.76302	3.82464	0.0660798	0.544317	Lonp2	lon peptidase 2, peroxisomal
ENSMUSG00000006057	0.149384	5.9546	3.82339	0.0661203	0.544317	Atp5mc1	ATP synthase membrane subunit c locus 1
ENSMUSG00000039264	0.392893	0.777002	3.82222	0.0661751	0.544317	Gimap3	GTPase, IMAP family member 3
ENSMUSG00000034083	-0.138081	3.30896	3.82129	0.066189	0.544317	Ccdc174	coiled-coil domain containing 174
ENSMUSG00000036006	0.308811	2.70119	3.8202	0.0662254	0.544317	Ripor2	RHO family interacting cell polarization regulator 2
ENSMUSG00000024068	-0.108567	5.35176	3.81798	0.0662952	0.544317	Spast	spastin
ENSMUSG00000021643	-0.247456	1.26672	3.81819	0.0662969	0.544317	Serf1	small EDRK-rich factor 1
ENSMUSG00000028696	0.112652	3.70269	3.81746	0.0663125	0.544317	Ipp	IAP promoted placental gene
ENSMUSG00000064356	0.162439	9.77718	3.80869	0.0665965	0.546066	mt-Atp8	ATP synthase F0 subunit 8
ENSMUSG00000087579	-0.410149	6.42084	3.91534	0.0665978	0.546066	Hectd2os	Hectd2, opposite strand
ENSMUSG00000018727	0.25884	2.98206	3.80622	0.0666781	0.546278	Cpsf4l	cleavage and polyadenylation specific factor 4-like
ENSMUSG00000025991	0.16149	13.0309	3.80471	0.0667263	0.546278	Cps1	carbamoyl-phosphate synthetase 1
ENSMUSG00000035473	0.0916988	7.03694	3.80253	0.0667973	0.546278	Galm	galactose mutarotase
ENSMUSG00000049092	0.48117	0.995673	3.80337	0.0668012	0.546278	Gpr137c	G protein-coupled receptor 137C
ENSMUSG00000033565	-0.140305	4.86721	3.80063	0.0668594	0.546278	Rbfox2	RNA binding protein, fox-1 homolog (C. elegans) 2
ENSMUSG00000091931	0.290553	0.856106	3.79942	0.0669134	0.546278	Gon7	GON7 subunit of KEOPS complex
ENSMUSG00000109154	-0.379895	-0.386234	3.8036	0.0669179	0.546278
ENSMUSG00000022205	-0.102367	5.21116	3.798	0.0669455	0.546278	Sub1	SUB1 homolog, transcriptional regulator
ENSMUSG00000034006	-0.171965	6.12648	3.7979	0.0669487	0.546278	Slc66a2	solute carrier family 66 member 2
ENSMUSG00000020918	-0.13841	3.54378	3.79413	0.0670729	0.546997	Kat2a	K(lysine) acetyltransferase 2A
ENSMUSG00000043866	0.0971692	4.31276	3.79236	0.0671307	0.547173	Taf10	TATA-box binding protein associated factor 10
ENSMUSG00000032244	0.0807218	5.0741	3.78834	0.0672628	0.547878	Fem1b	fem 1 homolog b
ENSMUSG00000031386	-0.153718	5.586	3.78752	0.0672896	0.547878	Hcfc1	host cell factor C1
ENSMUSG00000038745	-0.12297	6.90994	3.78213	0.0674673	0.549029	Nlrp6	NLR family, pyrin domain containing 6
ENSMUSG00000032757	0.132106	5.37523	3.77661	0.06765	0.55022	Bet1	Bet1 golgi vesicular membrane trafficking protein
ENSMUSG00000020741	-0.152688	7.8666	3.77381	0.067743	0.55068	Cluh	clustered mitochondria homolog
ENSMUSG00000020476	-0.143822	4.51798	3.7724	0.0677897	0.550686	Dbnl	drebrin-like
ENSMUSG00000061665	-0.0845875	5.87652	3.77159	0.0678165	0.550686	Cd2ap	CD2-associated protein
ENSMUSG00000113014	0.308098	1.10422	3.76829	0.0679363	0.55116
ENSMUSG00000057234	-0.186438	1.85898	3.76776	0.0679478	0.55116	Mettl15	methyltransferase like 15
ENSMUSG00000117813	0.259503	2.1321	3.76112	0.0681682	0.552564
ENSMUSG00000029145	-0.143376	4.4497	3.76028	0.0681939	0.552564	Eif2b4	eukaryotic translation initiation factor 2B, subunit 4 delta
ENSMUSG00000050323	0.170886	3.33254	3.75706	0.0683022	0.552868	Ndufaf6	NADH:ubiquinone oxidoreductase complex assembly factor 6
ENSMUSG00000028557	0.0855446	6.32558	3.75697	0.0683045	0.552868	Rnf11	ring finger protein 11
ENSMUSG00000087606	0.787254	1.95021	3.84804	0.0684007	0.553351
ENSMUSG00000049439	0.125606	3.44975	3.75223	0.0684642	0.553436	Cyp20a1	cytochrome P450, family 20, subfamily a, polypeptide 1
ENSMUSG00000062929	0.0877873	5.6766	3.75083	0.0685107	0.553436	Cfl2	cofilin 2, muscle
ENSMUSG00000090369	0.215592	3.5661	3.75054	0.068521	0.553436	4933411K16Rik	RIKEN cDNA 4933411K16 gene
ENSMUSG00000052698	-0.12562	4.80596	3.74873	0.0685815	0.553475	Tln2	talin 2
ENSMUSG00000033697	0.199411	2.10669	3.74829	0.068599	0.553475	Arhgap39	Rho GTPase activating protein 39
ENSMUSG00000095930	-0.180243	2.30801	3.74347	0.0687612	0.553736	Nim1k	NIM1 serine/threonine protein kinase
ENSMUSG00000025232	0.140296	5.61599	3.7429	0.0687779	0.553736	Hexa	hexosaminidase A
ENSMUSG00000024065	-0.137538	6.34628	3.7416	0.0688218	0.553736	Ehd3	EH-domain containing 3
ENSMUSG00000034544	0.121004	4.41743	3.74156	0.0688235	0.553736	Rsrc1	arginine/serine-rich coiled-coil 1
ENSMUSG00000022789	0.0948579	5.79719	3.74099	0.0688426	0.553736	Dnm1l	dynamin 1-like
ENSMUSG00000063273	-0.154404	5.22173	3.74008	0.0688733	0.553736	Naa15	N(alpha)-acetyltransferase 15, NatA auxiliary subunit
ENSMUSG00000067942	0.13909	3.72883	3.73967	0.0688876	0.553736	Zfp160	zinc finger protein 160
ENSMUSG00000108911	-0.371088	-0.287047	3.74207	0.0689323	0.553801
ENSMUSG00000071035	0.140865	3.50423	3.73665	0.0689902	0.553877
ENSMUSG00000021592	0.104071	3.67312	3.73591	0.069015	0.553877	Arsk	arylsulfatase K
ENSMUSG00000020522	-0.133106	4.16093	3.73363	0.0690923	0.553922	Mfap3	microfibrillar-associated protein 3
ENSMUSG00000081669	-0.258331	0.417132	3.73454	0.0690938	0.553922
ENSMUSG00000066036	-0.200631	7.92823	3.73224	0.0691391	0.553992	Ubr4	ubiquitin protein ligase E3 component n-recognin 4
ENSMUSG00000104528	0.421856	1.485	3.73036	0.0692103	0.554268
ENSMUSG00000037499	0.228002	1.97998	3.7284	0.0692732	0.554479	Nenf	neuron derived neurotrophic factor
ENSMUSG00000002496	-0.154517	5.4882	3.72634	0.0693399	0.554643	Tsc2	TSC complex subunit 2
ENSMUSG00000000184	0.150893	3.8376	3.72556	0.0693671	0.554643	Ccnd2	cyclin D2
ENSMUSG00000032409	-0.125142	5.31297	3.72046	0.0695408	0.555418	Atr	ataxia telangiectasia and Rad3 related
ENSMUSG00000055561	-0.467558	0.11318	3.72237	0.0695497	0.555418	Spink5	serine peptidase inhibitor, Kazal type 5
ENSMUSG00000104724	0.412988	-0.23893	3.72199	0.0695984	0.555418
ENSMUSG00000028517	-0.142409	7.03227	3.71841	0.0696109	0.555418	Plpp3	phospholipid phosphatase 3
ENSMUSG00000041237	-0.410055	8.06939	3.81147	0.0697663	0.555827	Pklr	pyruvate kinase liver and red blood cell
ENSMUSG00000064351	0.134752	14.2143	3.71351	0.069779	0.555827	mt-Co1	cytochrome c oxidase subunit I
ENSMUSG00000019891	-0.234708	2.24798	3.71288	0.0698032	0.555827	Dcbld1	discoidin, CUB and LCCL domain containing 1
ENSMUSG00000106073	-0.351136	1.95941	3.71259	0.0698146	0.555827
ENSMUSG00000000088	0.149672	6.18098	3.71157	0.0698457	0.555827	Cox5a	cytochrome c oxidase subunit 5A
ENSMUSG00000028639	-0.0930965	6.04229	3.70979	0.069907	0.55584	Ybx1	Y box protein 1
ENSMUSG00000022283	-0.276078	6.05883	3.7563	0.0699484	0.55584	Pabpc1	poly(A) binding protein, cytoplasmic 1
ENSMUSG00000107205	-0.255793	1.51098	3.7082	0.0699681	0.55584
ENSMUSG00000030232	-0.132525	4.60005	3.7072	0.0699965	0.55584	Aebp2	AE binding protein 2
ENSMUSG00000028483	-0.122631	4.02176	3.7062	0.0700311	0.55584	Snapc3	small nuclear RNA activating complex, polypeptide 3
ENSMUSG00000109336	-0.215745	3.39561	3.70195	0.0701783	0.556716	Samd4b	sterile alpha motif domain containing 4B
ENSMUSG00000029028	-0.12393	4.1139	3.69932	0.070269	0.557143	Lrrc47	leucine rich repeat containing 47
ENSMUSG00000036552	-0.129409	3.46192	3.69355	0.0704696	0.557795	Ermard	ER membrane associated RNA degradation
ENSMUSG00000004655	0.12069	6.66018	3.69296	0.0704891	0.557795	Aqp1	aquaporin 1
ENSMUSG00000024558	-0.444705	0.159494	3.69367	0.0705243	0.557795	Mapk4	mitogen-activated protein kinase 4
ENSMUSG00000031667	0.165958	3.60561	3.69175	0.0705318	0.557795	Aktip	AKT interacting protein
ENSMUSG00000023921	0.0914638	8.00924	3.68683	0.0707028	0.557795	Mmut	methylmalonyl-Coenzyme A mutase
ENSMUSG00000054321	0.211102	2.21226	3.68677	0.0707074	0.557795	Taf4b	TATA-box binding protein associated factor 4b
ENSMUSG00000004455	0.138903	4.82642	3.68432	0.0707905	0.557795	Ppp1cc	protein phosphatase 1 catalytic subunit gamma
ENSMUSG00000031485	0.104398	6.62735	3.68359	0.0708158	0.557795	Plpbp	pyridoxal phosphate binding protein
ENSMUSG00000021087	-0.31327	0.171258	3.68503	0.0708194	0.557795	Rtn1	reticulon 1
ENSMUSG00000026634	0.108487	4.6789	3.68191	0.0708748	0.557795	Angel2	angel homolog 2
ENSMUSG00000036966	-0.133112	3.99215	3.68092	0.0709097	0.557795	Spryd3	SPRY domain containing 3
ENSMUSG00000008999	0.438596	1.37405	3.68073	0.0709241	0.557795	Bmp7	bone morphogenetic protein 7
ENSMUSG00000035105	-0.165968	3.5018	3.68048	0.0709252	0.557795	Egln3	egl-9 family hypoxia-inducible factor 3
ENSMUSG00000083477	-0.174695	3.00581	3.68034	0.0709305	0.557795
ENSMUSG00000113917	0.316449	0.394168	3.681	0.0709387	0.557795
ENSMUSG00000022760	-0.140755	3.48933	3.67902	0.0709765	0.557795	Thap7	THAP domain containing 7
ENSMUSG00000028495	0.138005	4.51526	3.67896	0.0709781	0.557795	Rps6	ribosomal protein S6
ENSMUSG00000085828	0.437767	-0.332472	3.67822	0.0711569	0.55891	Gm15612	predicted gene 15612
ENSMUSG00000043015	-0.294159	0.194762	3.67265	0.0712532	0.558947	Nemp2	nuclear envelope integral membrane protein 2
ENSMUSG00000100153	0.167253	4.56739	3.6702	0.0712856	0.558947
ENSMUSG00000081257	-0.787224	0.455388	3.70562	0.071342	0.558947
ENSMUSG00000036356	-0.341287	0.728864	3.66845	0.0713668	0.558947	Csgalnact1	chondroitin sulfate N-acetylgalactosaminyltransferase 1
ENSMUSG00000090925	-0.469624	1.26449	3.66795	0.0713755	0.558947	1810064F22Rik	RIKEN cDNA 1810064F22 gene
ENSMUSG00000106734	0.236942	2.41258	3.66749	0.0713832	0.558947
ENSMUSG00000064380	-0.232467	3.50918	3.6661	0.0714309	0.559031	Gm26448	predicted gene, 26448
ENSMUSG00000071252	-0.208641	2.45831	3.66414	0.0715013	0.559249	2210408I21Rik	RIKEN cDNA 2210408I21 gene
ENSMUSG00000027499	0.340786	0.412774	3.66406	0.0715327	0.559249	Pkia	protein kinase inhibitor, alpha
ENSMUSG00000072568	-0.249092	3.09171	3.66187	0.0715805	0.559333	Lratd2	LRAT domain containing 1
ENSMUSG00000042042	-0.18617	3.74684	3.65855	0.0716979	0.559962	Csgalnact2	chondroitin sulfate N-acetylgalactosaminyltransferase 2
ENSMUSG00000018171	-0.279057	6.8176	3.70505	0.0718133	0.560573	Vmp1	vacuole membrane protein 1
ENSMUSG00000080989	-0.181384	3.29716	3.64841	0.0720588	0.5622	Gm14048	proteasome (prosome, macropain) 26S subunit, non-ATPase, 11 pseudogene
ENSMUSG00000031668	0.149695	4.42428	3.6467	0.072119	0.562259	Eif2ak3	eukaryotic translation initiation factor 2 alpha kinase 3
ENSMUSG00000027198	-0.110068	4.6952	3.64609	0.0721407	0.562259	Ext2	exostosin glycosyltransferase 2
ENSMUSG00000028648	-0.204863	3.87516	3.64359	0.0722302	0.562432	Ndufs5	NADH:ubiquinone oxidoreductase core subunit S5
ENSMUSG00000053644	0.104967	9.15908	3.64338	0.0722373	0.562432	Aldh7a1	aldehyde dehydrogenase family 7, member A1
ENSMUSG00000083325	0.163915	3.17736	3.64179	0.0722952	0.562593	Gm14121	BTB (POZ) domain containing 1 pseudogene
ENSMUSG00000059820	-0.148089	3.20385	3.63895	0.0723968	0.563094	Nkapd1	NKAP domain containing 1
ENSMUSG00000055491	-0.286025	2.93303	3.63003	0.0727179	0.56507	Pprc1	peroxisome proliferative activated receptor, gamma, coactivator-related 1
ENSMUSG00000043998	-0.112446	5.43302	3.62872	0.0727639	0.56507	Mgat2	mannoside acetylglucosaminyltransferase 2
ENSMUSG00000059325	-0.271294	5.09624	3.66567	0.0727876	0.56507	Hopx	HOP homeobox
ENSMUSG00000020023	-0.130698	4.22799	3.62712	0.072822	0.56507	Tmcc3	transmembrane and coiled coil domains 3
ENSMUSG00000026234	-0.142615	6.87056	3.62612	0.0728578	0.56507	Ncl	nucleolin
ENSMUSG00000114110	0.399031	-0.0488817	3.62723	0.0728968	0.56507
ENSMUSG00000018921	-0.152156	2.92043	3.624	0.0729358	0.56507	Pelp1	proline, glutamic acid and leucine rich protein 1
ENSMUSG00000029804	-0.147425	3.38616	3.6236	0.0729496	0.56507	Herc3	hect domain and RLD 3
ENSMUSG00000081559	0.425614	0.138728	3.62342	0.0730213	0.565336	Gm12411	predicted gene 12411
ENSMUSG00000020290	0.122205	5.61074	3.61915	0.0731102	0.565735	Xpo1	exportin 1
ENSMUSG00000103391	-0.414249	0.635694	3.61732	0.0732154	0.566259
ENSMUSG00000004317	-0.130125	3.59036	3.61332	0.0733227	0.566644	Clcn5	chloride channel, voltage-sensitive 5
ENSMUSG00000014294	0.132732	5.52245	3.61237	0.0733565	0.566644	Ndufa2	NADH:ubiquinone oxidoreductase subunit A2
ENSMUSG00000078879	0.343263	0.159265	3.61179	0.0734281	0.566644	Zfp973	zinc finger protein 973
ENSMUSG00000084347	0.135902	4.30887	3.60948	0.0734621	0.566644
ENSMUSG00000097246	0.291647	0.456503	3.60986	0.0734846	0.566644
ENSMUSG00000060441	-0.267386	1.37977	3.60892	0.0734899	0.566644	Trim5	tripartite motif-containing 5
ENSMUSG00000029122	0.329174	1.52488	3.60711	0.0735542	0.566851	Evc	EvC ciliary complex subunit 1
ENSMUSG00000096935	0.248737	1.10554	3.59894	0.0738584	0.567983	1700113A16Rik	RIKEN cDNA 1700113A16 gene
ENSMUSG00000071014	0.122231	5.11168	3.59838	0.0738681	0.567983	Ndufb6	NADH:ubiquinone oxidoreductase subunit B6
ENSMUSG00000027160	0.324455	0.534246	3.59831	0.0738947	0.567983	Ccdc34	coiled-coil domain containing 34
ENSMUSG00000021951	0.189891	2.22724	3.59756	0.0739006	0.567983	Eef1akmt1	EEF1A alpha lysine methyltransferase 1
ENSMUSG00000082534	-0.217762	1.28755	3.59659	0.0739418	0.567983	Gm13712	CTAGE family, member 5 pseudogene
ENSMUSG00000030754	-0.0894927	6.8593	3.59624	0.0739467	0.567983	Copb1	coatomer protein complex, subunit beta 1
ENSMUSG00000044783	0.151253	7.41327	3.59577	0.073964	0.567983	A730008H23Rik	RIKEN cDNA A730008H23 gene
ENSMUSG00000024140	-0.174344	7.24159	3.59179	0.0741104	0.568125	Epas1	endothelial PAS domain protein 1
ENSMUSG00000024211	0.526586	0.185323	3.59401	0.0741332	0.568125	Grm8	glutamate receptor, metabotropic 8
ENSMUSG00000054422	-0.209362	11.7392	3.58968	0.0741883	0.568125	Fabp1	fatty acid binding protein 1, liver
ENSMUSG00000028234	0.170323	4.8665	3.58637	0.0743103	0.568125	Rps20	ribosomal protein S20
ENSMUSG00000028047	0.550506	-0.18521	3.58847	0.0743433	0.568125	Thbs3	thrombospondin 3
ENSMUSG00000038702	0.252652	0.907786	3.58539	0.0743599	0.568125	Dsel	dermatan sulfate epimerase-like
ENSMUSG00000040093	0.338188	5.1556	3.65641	0.0743635	0.568125	Bmf	BCL2 modifying factor
ENSMUSG00000114687	-0.183617	3.89809	3.58486	0.0743668	0.568125
ENSMUSG00000022412	0.0897653	5.44761	3.58415	0.0743925	0.568125	Mief1	mitochondrial elongation factor 1
ENSMUSG00000042284	-0.082207	6.34688	3.58367	0.0744102	0.568125	Itga1	integrin alpha 1
ENSMUSG00000078122	0.25431	1.4461	3.58335	0.0744285	0.568125	Mir223hg	Mir223 host gene
ENSMUSG00000032349	-0.492253	9.10546	3.68857	0.074433	0.568125	Elovl5	ELOVL fatty acid elongase 5
ENSMUSG00000117822	-0.153135	5.26673	3.57766	0.0746333	0.569366
ENSMUSG00000001280	-0.0727546	6.10376	3.5748	0.0747394	0.569696	Sp1	trans-acting transcription factor 1
ENSMUSG00000041440	-0.435601	-0.57811	3.57995	0.0747519	0.569696	Gk5	glycerol kinase 5
ENSMUSG00000115979	0.43927	1.30036	3.57086	0.0748985	0.570526
ENSMUSG00000039953	0.220978	2.33737	3.56801	0.074995	0.570966	Clstn1	calsyntenin 1
ENSMUSG00000021610	0.081735	6.23459	3.56598	0.0750686	0.570966	Clptm1l	CLPTM1-like
ENSMUSG00000025132	0.140677	4.87403	3.56459	0.0751206	0.570966	Arhgdia	Rho GDP dissociation inhibitor alpha
ENSMUSG00000031657	-0.126967	4.7127	3.56271	0.075191	0.570966	Heatr3	HEAT repeat containing 3
ENSMUSG00000050890	0.156538	4.05914	3.56259	0.075196	0.570966	Pdik1l	PDLIM1 interacting kinase 1 like
ENSMUSG00000038690	0.119022	6.19166	3.5618	0.0752251	0.570966	Atp5mf	ATP synthase membrane subunit f
ENSMUSG00000071178	0.0990369	11.8388	3.56162	0.0752318	0.570966	Serpina1b	serine (or cysteine) preptidase inhibitor, clade A, member 1B
ENSMUSG00000099481	-0.287583	1.16896	3.56106	0.0752643	0.570966	Xndc1	Xrcc1 N-terminal domain containing 1
ENSMUSG00000037331	-0.135721	6.86645	3.55991	0.0752959	0.570966	Larp1	La ribonucleoprotein 1, translational regulator
ENSMUSG00000067916	0.382092	-0.673735	3.56396	0.0753734	0.571267	Zfp991	zinc finger protein 991
ENSMUSG00000022911	0.214477	3.82314	3.55611	0.0754392	0.571479	Arl13b	ADP-ribosylation factor-like 13B
ENSMUSG00000022516	0.143908	3.36405	3.55474	0.0754911	0.571586	Nudt16l1	nudix hydrolase 16 like 1
ENSMUSG00000020935	0.109522	3.72602	3.54727	0.0757726	0.57318	Dcakd	dephospho-CoA kinase domain containing
[truncated: 13,129 more rows]
